# Supplementary material for: SET7/9 exhibits sigmoidal kinetics on nucleosomes, hyperbolic kinetics on histones by an ordered sequential mechanism, and methylates lysine and arginine
Source: J Biol Chem. 2025 Aug 28;301(10):110639. doi: 10.1016/j.jbc.2025.110639 (PMC12514578; doi:10.1016/j.jbc.2025.110639)
Supplement: Supplemental Sheet 1 [file mmc2.xlsx]

## Sheet: H2A
																				2.09063e+10	4.67537e+09
	Checked	Master Protein Accessions	Positions in Master Proteins	Start	End	Modifications in Master Proteins	Methylated, Dimethylated, Trimethylated	Confidence	Annotated Sequence	Modifications	Qvality PEP	Qvality q-value	# Protein Groups	# Proteins	# PSMs	# Missed Cleavages	Theo. MH+ [Da]	Abundances (Grouped) CV [%]: F11	Abundances (Grouped) CV [%]: F12	Abundance: F11: Sample	Abundance: F12: Sample	normalized -SAM	normalized +SAM		Quan Info	Found in Sample: F11: Sample	Found in Sample: F12: Sample	Confidence (by Search Engine): Sequest HT	Percolator q-Value (by Search Engine): Sequest HT	Percolator PEP (by Search Engine): Sequest HT	XCorr (by Search Engine): Sequest HT	Top Apex RT [min]	ratio
	0	H00002A	H00002A [18-28]	18	28			Medium	[R].SSRAGLQFPVG.[R]		0.338571	0.0468302	1	1	14	0	1118.6								No Quan Values	Medium	Peak Found	Medium	0.0197	0.1868	0.99
	0	H00002A	H00002A [18-29]	18	29			High	[R].SSRAGLQFPVGR.[V]		0.0363784	0.00775114	1	1	10	0	1274.7			564834496	25575630	564834496	1.14364e+08			High	High	High	0.00365	0.01247	3.1	31.19	0.202473
	0	H00002A	H00002A [18-31]	18	31			High	[R].SSRAGLQFPVGRVH.[R]		0.0390708	0.00775114	1	1	4	0	1510.82								No Quan Values	High	High	High	0.00365	0.0136	3.86
	0	H00002A	H00002A [19-29]	19	29			Medium	[S].SRAGLQFPVGR.[V]		0.245918	0.0324258	1	1	2	0	1187.66								No Quan Values	Medium	n/a	Medium	0.0137	0.1249	2.47
	FALSE	H00002A	H00002A [20-29]	20	29			High	[S].RAGLQFPVGR.[V]		0.0342764	0.00775114	1	1	4	0	1100.63			14099218	920198	14099218	4.11475e+06			High	Peak Found	High	0.00365	0.01161	3.45	31.3	0.291842
	0	H00002A	H00002A [21-29]	21	29			High	[R].AGLQFPVGR.[V]		0.0973308	0.00775114	1	1	14	0	944.531			2700843264	3302604	2700843264	1.47679e+07			High	Medium	High	0.00365	0.04027	2.64	38.3	0.00546788
	0	H00002A	H00002A [21-31]	21	31			High	[R].AGLQFPVGRVH.[R]		0.112752	0.00775114	1	1	7	0	1180.66			131963392	5161990	131963392	2.30823e+07			High	Medium	High	0.00365	0.0481	2.73	35.39	0.174914
	0	H00002A	H00002A [22-31]	22	31			High	[A].GLQFPVGRVH.[R]		0.136091	0.00775114	1	1	7	0	1109.62								No Quan Values	Medium	High	High	0.00365	0.06029	2.48
	FALSE	H00002A	H00002A [24-31]	24	31			High	[L].QFPVGRVH.[R]		0.158447	0.00775114	1	1	16	0	939.516			69532184	7.2757e+06	69532184	3.25339e+07			High	Peak Found	High	0.00365	0.07259	2.33	23.36	0.467897
	0	H00002A	H00002A [36-42]	36	42			High	[R].KGNYAER.[V]		0.193978	0.00775114	1	1	37	0	837.421			33043608		33043608				High	Peak Found	High	0.00365	0.09283	2.59	0.54
	0	H00002A	H00002A [36-43]	36	43			Medium	[R].KGNYAERV.[G]		0.212708	0.0226041	1	1	14	0	936.49								No Quan Values	Medium	Peak Found	Medium	0.01024	0.1043	2.29
	0	H00002A	H00002A [36-44]	36	44			Medium	[R].KGNYAERVG.[A]		0.313212	0.0374915	1	1	1	0	993.511								No Quan Values	Medium	n/a	Medium	0.01571	0.169	2.03
	0	H00002A	H00002A [37-45]	37	45			Medium	[K].GNYAERVGA.[G]		0.204281	0.0226041	1	1	5	0	936.453								No Quan Values	Medium	Peak Found	Medium	0.01024	0.09922	2.4
	0	H00002A	H00002A [37-46]	37	46			Medium	[K].GNYAERVGAG.[A]		0.319686	0.0374915	1	1	5	0	993.475								No Quan Values	Medium	Peak Found	Medium	0.01571	0.1739	2.47
	0	H00002A	H00002A [37-49]	37	49			Medium	[K].GNYAERVGAGAPV.[Y]		0.243284	0.0324258	1	1	3	0	1260.63								No Quan Values	Peak Found	Medium	Medium	0.0137	0.1229	2.05
	0	H00002A	H00002A [37-51]	37	51			High	[K].GNYAERVGAGAPVYL.[A]		0.0283317	0.00775114	1	1	3	0	1536.78			2611137		2611137				High	n/a	High	0.00365	0.009251	3	41.53
	0	H00002A	H00002A [37-52]	37	52			High	[K].GNYAERVGAGAPVYLA.[A]		0.0125098	0.00775114	1	1	3	0	1607.82			6.89335e+06	351411	6.89335e+06	1.57137e+06			High	Peak Found	High	0.00365	0.003518	3.6	40.03	0.227954
	0	H00002A	H00002A [38-46]	38	46			Medium	[G].NYAERVGAG.[A]		0.204281	0.0226041	1	1	5	0	936.453								No Quan Values	Medium	Medium	Medium	0.01024	0.0991	1.82
	FALSE	H00002A	H00002A [38-48]	38	48			High	[G].NYAERVGAGAP.[V]		0.0936214	0.00775114	1	1	8	0	1104.54			4000372	597597	4000372	2.67221e+06			High	Peak Found	High	0.00365	0.03835	2.44	24.89	0.66799
	FALSE	H00002A	H00002A [38-49]	38	49			High	[G].NYAERVGAGAPV.[Y]		0.0162553	0.00775114	1	1	8	0	1203.61			58365144	5698759	58365144	2.54825e+07			High	High	High	0.00365	0.004797	3.7	29.3	0.436605
	FALSE	H00002A	H00002A [38-50]	38	50			High	[G].NYAERVGAGAPVY.[L]		0.0523748	0.00775114	1	1	2	0	1366.67								No Quan Values	High	n/a	High	0.00365	0.01921	2.66
	FALSE	H00002A	H00002A [38-51]	38	51			High	[G].NYAERVGAGAPVYL.[A]		0.00204822	0.00775114	1	1	4	0	1479.76			18220730	914223	18220730	4.08803e+06			High	Peak Found	High	0.00365	0.0004111	3.77	41.38	0.224361
	FALSE	H00002A	H00002A [38-52]	38	52			High	[G].NYAERVGAGAPVYLA.[A]		0.00899928	0.00775114	1	1	6	0	1550.8			53552236	2385123	53552236	1.06653e+07			High	High	High	0.00365	0.002387	3.99	39.91	0.199157
	FALSE	H00002A	H00002A [39-49]	39	49			High	[N].YAERVGAGAPV.[Y]		0.189001	0.00775114	1	1	3	0	1089.57			3.23293e+06	301996	3.23293e+06	1.3504e+06			High	Peak Found	High	0.00365	0.09001	2.12	26.63	0.417702
	0	H00002A	H00002A [39-50]	39	50			Medium	[N].YAERVGAGAPVY.[L]		0.271657	0.0324258	1	1	2	0	1252.63								No Quan Values	Medium	n/a	Medium	0.0137	0.1413	2.02
	FALSE	H00002A	H00002A [39-51]	39	51			High	[N].YAERVGAGAPVYL.[A]		0.00583924	0.00775114	1	1	3	0	1365.72			11446859		11446859				High	n/a	High	0.00365	0.001427	3.12	40
	FALSE	H00002A	H00002A [39-52]	39	52			High	[N].YAERVGAGAPVYLA.[A]		0.0465137	0.00775114	1	1	5	0	1436.75			14380206	297217	14380206	1.32903e+06			High	Peak Found	High	0.00365	0.01669	2.54	38.57	0.0924208
	0	H00002A	H00002A [40-49]	40	49			Medium	[Y].AERVGAGAPV.[Y]		0.238946	0.0324258	1	1	5	0	926.505								No Quan Values	Medium	Peak Found	Medium	0.0137	0.1205	2.32
	0	H00002A	H00002A [40-50]	40	50			Medium	[Y].AERVGAGAPVY.[L]		0.3186	0.0374915	1	1	6	0	1089.57								No Quan Values	Medium	Peak Found	Medium	0.01571	0.1731	1.28
	0	H00002A	H00002A [40-51]	40	51			High	[Y].AERVGAGAPVYL.[A]		0.041301	0.00775114	1	1	11	0	1202.65			203462304	14575601	203462304	6.51761e+07			High	High	High	0.00365	0.01452	2.96	37.74	0.320335
	0	H00002A	H00002A [40-52]	40	52			High	[Y].AERVGAGAPVYLA.[A]		0.0637943	0.00775114	1	1	12	0	1273.69			431792096	44474208	431792096	1.9887e+08			High	High	High	0.00365	0.0243	2.48	36.09	0.46057
	0	H00002A	H00002A [41-50]	41	50			Medium	[A].ERVGAGAPVY.[L]		0.265964	0.0324258	1	1	6	0	1018.53								No Quan Values	Medium	Peak Found	Medium	0.0137	0.1375	1.24
	0	H00002A	H00002A [41-51]	41	51			High	[A].ERVGAGAPVYL.[A]		0.0706595	0.00775114	1	1	10	0	1131.62			237388512		237388512				High	Medium	High	0.00365	0.02743	2.59	37.78
	0	H00002A	H00002A [41-52]	41	52			High	[A].ERVGAGAPVYLA.[A]		0.0903993	0.00775114	1	1	15	0	1202.65			523437504	42873644	523437504	1.91713e+08			High	High	High	0.00365	0.03682	1.7	36.12	0.366258
	FALSE	H00002A	H00002A [42-51]	42	51			High	[E].RVGAGAPVYL.[A]		0.15026	0.00775114	1	1	29	0	1002.57				91697856		4.10035e+08			High	High	High	0.00365	0.06798	2.21	35.95
	FALSE	H00002A	H00002A [42-52]	42	52			High	[E].RVGAGAPVYLA.[A]		0.197604	0.00775114	1	1	50	0	1073.61			3340560896	286523584	3340560896	1.28122e+09			High	Medium	High	0.00365	0.09494	2.18	34.52	0.383533
	0	H00002A	H00002A [43-51]	43	51			Medium	[R].VGAGAPVYL.[A]		0.343131	0.0468302	1	1	6	0	846.472								No Quan Values	Medium	Peak Found	Medium	0.0197	0.1901	2.15
	0	H00002A	H00002A [43-52]	43	52			Medium	[R].VGAGAPVYLA.[A]		0.332934	0.042446	1	1	7	0	917.509								No Quan Values	Peak Found	Medium	Medium	0.01781	0.183	2.05
	FALSE	H00002A	H00002A [69-81]	69	81			High	[N].AARDNKKTRIIPR.[H]		0.0560125	0.00775114	1	1	4	0	1538.92			3161448	4.04373e+06	3161448	1.80819e+07			High	High	High	0.00365	0.02079	2.65	13.17	5.7195
	0	H00002A	H00002A [86-94]	86	94			High	[L].AVRNDEELN.[K]		0.178049	0.00775114	1	1	7	0	1059.51			59884020	16996662	59884020	7.6002e+07			High	Peak Found	High	0.00365	0.08352	2.62	17.73	1.26915
	0	H00002A	H00002A [86-95]	86	95			High	[L].AVRNDEELNK.[L]		0.110171	0.00775114	1	1	4	0	1187.6			119782752	48297640	119782752	2.15967e+08			High	High	High	0.00365	0.04664	3.76	13.74	1.80299
	0	H00002A	H00002A [86-96]	86	96			High	[L].AVRNDEELNKL.[L]		0.0441795	0.00775114	1	1	8	0	1300.69			266011024	30652788	266011024	1.37067e+08			Medium	High	High	0.00365	0.01571	3.51	25.98	0.515267
	0	H00002A	H00002A [86-97]	86	97			High	[L].AVRNDEELNKLL.[G]		0.0173209	0.00775114	1	1	8	0	1413.77			109099080	29748128	109099080	1.33021e+08			High	High	High	0.00365	0.005169	4.11	36.89	1.21927
	FALSE	H00002A	H00002A [87-95]	87	95			High	[A].VRNDEELNK.[L]		0.0890018	0.00775114	1	1	3	0	1116.56			693636	218587	693636	977429			High	Peak Found	High	0.00365	0.03611	3.04	13.74	1.40914
	FALSE	H00002A	H00002A [87-96]	87	96			High	[A].VRNDEELNKL.[L]		0.178049	0.00775114	1	1	6	0	1229.65			74936592	8755576	74936592	3.91513e+07			High	Peak Found	High	0.00365	0.0836	3.42	25.25	0.522459
	FALSE	H00002A	H00002A [87-97]	87	97			High	[A].VRNDEELNKLL.[G]		0.0422951	0.00775114	1	1	4	0	1342.73			17281160	5.32236e+06	17281160	2.37994e+07			High	High	High	0.00365	0.01493	3.66	36.6	1.37719
	0	H00002A	H00002A [88-95]	88	95			Medium	[V].RNDEELNK.[L]		0.254869	0.0324258	1	1	3	0	1017.5								No Quan Values	Medium	Peak Found	Medium	0.0137	0.1302	2.26
	FALSE	H00002A	H00002A [88-96]	88	96			High	[V].RNDEELNKL.[L]		0.0962034	0.00775114	1	1	3	0	1130.58			873415		873415				High	n/a	High	0.00365	0.03966	1.88	25.97
	0	H00002A	H00002A [89-95]	89	95			Medium	[R].NDEELNK.[L]		0.285324	0.0324258	1	1	3	0	861.395								No Quan Values	Medium	Peak Found	Medium	0.0137	0.1501	2.48
	FALSE	H00002A	H00002A [89-96]	89	96			High	[R].NDEELNKL.[L]		0.114947	0.00775114	1	1	26	0	974.479			1927748096	1244874240	1927748096	5.56656e+09			High	High	High	0.00365	0.04917	3.05	29.72	2.8876
	FALSE	H00002A	H00002A [89-97]	89	97			High	[R].NDEELNKLL.[G]		0.0113734	0.00775114	1	1	49	0	1087.56			5.73955e+09	7.09112e+08	5.73955e+09	3.17086e+09			High	High	High	0.00365	0.003148	3.91	42.26	0.552457
	FALSE	H00002A	H00002A [89-98]	89	98			High	[R].NDEELNKLLG.[R]		0.0320404	0.00775114	1	1	3	0	1144.58			6010306	3.84203e+06	6010306	1.718e+07			High	High	High	0.00365	0.01071	3.83	42.2	2.85842
	0	H00002A	H00002A [90-97]	90	97			High	[N].DEELNKLL.[G]		0.092896	0.00775114	1	1	10	0	973.52			418201056		418201056				High	Medium	High	0.00365	0.03803	3.04	44.63
	0	H00002A	H00002A [102-112]	102	112			High	[T].IAQGGVLPNIQ.[S]		0.0749415	0.00775114	1	1	51	0	1109.63			2012096256	1048676224	2012096256	4.68925e+09			High	High	High	0.00365	0.02948	3.2	43.26	2.33053
	FALSE	H00002A	H00002A [104-112]	104	112			High	[A].QGGVLPNIQ.[S]		0.0954588	0.00775114	1	1	28	0	925.51			1088519275	706242911	1088519275	3.15803e+09			High	High	High	0.00365	0.0394	3.09	41.17	2.90121
	0	H00002A	H00002A [105-112]	105	112			High	[Q].GGVLPNIQ.[S]		0.146873	0.00775114	1	1	13	0	797.452			180175984	118978088	180175984	5.32021e+08			High	Peak Found	High	0.00365	0.06624	2.9	42.02	2.95278
	FALSE	H00002A	H00002A [111-118]	111	118			High	[N].IQSVLLPK.[K]		0.133005	0.00775114	1	1	17	0	897.577			298395400	58713632	298395400	2.62543e+08			High	High	High	0.00365	0.05866	2.87	34.59	0.87985
	0	H00002A	H00002A [113-120]	113	120			Medium	[Q].SVLLPKKT.[E]		0.205035	0.0226041	1	1	10	0	885.577								No Quan Values	Medium	Medium	Medium	0.01024	0.09967	2.4
	0	H00002A	H00002A [113-121]	113	121			High	[Q].SVLLPKKTE.[S]		0.111454	0.00775114	1	1	9	0	1014.62			27027640	34480736	27027640	1.54184e+08			High	High	High	0.00365	0.04745	2.44	20.64	5.70466
	0	H00002A	H00002A [113-123]	113	123			High	[Q].SVLLPKKTESS.[K]		0.17279	0.00775114	1	1	7	0	1188.68			27753246	25816936	27753246	1.15443e+08			Medium	High	High	0.00365	0.08062	2.66	19.98	4.15961
	0	H00002A	H00002A [113-124]	113	124			High	[Q].SVLLPKKTESSK.[S]		0.0682054	0.00775114	1	1	5	0	1316.78			6.13593e+06	2.4547e+06	6.13593e+06	1.09764e+07			High	Medium	High	0.00365	0.02635	2.42	15.75	1.78887
	0	H00002A	H00002A [113-125]	113	125			High	[Q].SVLLPKKTESSKS.[A]		0.0326825	0.00775114	1	1	19	0	1403.81			54269424	20737440	54269424	9.27293e+07			High	High	High	0.00365	0.01096	3.06	15.73	1.70868
	0	H00002A	H00002A [113-126]	113	126			High	[Q].SVLLPKKTESSKSA.[K]		0.0658343	0.00775114	1	1	11	0	1474.85			39609336	9490613	39609336	4.24381e+07			High	High	High	0.00365	0.02524	2.98	16.56	1.07142
	0	H00002A	H00002A [113-127]	113	127			High	[Q].SVLLPKKTESSKSAK.[S]		0.0321678	0.00775114	1	1	3	0	1602.94								No Quan Values	High	Medium	High	0.00365	0.0108	2.27
	0	H00002A	H00002A [113-129]	113	129			High	[Q].SVLLPKKTESSKSAKSK.[-]		0.000956056	0.00775114	1	1	3	0	1818.07			5.43062e+06	6.21182e+06	5.43062e+06	2.77767e+07			High	High	High	0.00365	0.000167	4.58	13.16	5.11483
	0	H00002A	H00002A [113-129]	113	129	H00002A 1xMethyl [K129(99.6)]	M129	High	[Q].SVLLPKKTESSKSAKSK.[-]	1xMethyl [K17(99.6)]	0.000123369	0.00775114	1	1	1	0	1832.09				8771733		3.92236e+07			n/a	High	High	0.00365	1.474e-05	5.1	13.15		UP

## Sheet: H2B
																	10700000000	10700000000
Master Protein Accessions	Positions in Master Proteins	Start	End	Modifications in Master Proteins	Checked	Methylated, Dimethylated, Trimethylated	Confidence	Annotated Sequence	Modifications	Qvality PEP	Qvality q-value	# Protein Groups	# Proteins	# PSMs	# Missed Cleavages	Theo. MH+ [Da]	Abundance: F13: Sample	Abundance: F14: Sample	normalized -SAM	normalized +SAM	ratio	Quan Info	Found in Sample: F13: Sample	Found in Sample: F14: Sample	Confidence (by Search Engine): Sequest HT	Percolator q-Value (by Search Engine): Sequest HT	Percolator PEP (by Search Engine): Sequest HT	XCorr (by Search Engine): Sequest HT	Top Apex RT [min]
H00002B	H00002B [4-16]	4	16		FALSE		Medium	[P].AKSAPAPKKGSKK.[A]		0.198151	0.01481	1	1	37	0	1297.8	787270		787270				High	High	High	0.005618	0.06779	1.56	0.24
H00002B	H00002B [4-19]	4	19		FALSE		High	[P].AKSAPAPKKGSKKAVT.[K]		0.0580612	0.00763497	1	1	6	0	1568.95	2.64246e+06	3428645	2.64246e+06	3428645	1.29752		High	Peak Found	High	0.003247	0.0124	2.36	12.52
H00002B	H00002B [4-19]	4	19		FALSE		High	[P].AKSAPAPKKGSKKAVT.[K]	1xMethyl [K]	0.0263245	0.00763497	1	1	5	0	1582.96		3.04216e+06		3.04216e+06			n/a	High	High	0.003247	0.004248	3.57	12.83
H00002B	H00002B [4-20]	4	20		FALSE		High	[P].AKSAPAPKKGSKKAVTK.[T]	2xMethyl [K]	0.000999962	0.00763497	1	1	10	0	1725.07		23767342		23767342			n/a	High	High	0.003247	5.239e-05	4.79	12.38
H00002B	H00002B [4-20]	4	20	H00002B 3xMethyl [K12(96.7); K20(97.8); K]	FALSE	M12, M20, ...	High	[P].AKSAPAPKKGSKKAVTK.[T]	3xMethyl [K9(96.7); K17(97.8); K]	0.00558635	0.00763497	1	1	8	0	1739.09		11270661		11270661			n/a	High	High	0.003247	0.0005282	3.44	12.78	UP
H00002B	H00002B [4-20]	4	20		FALSE		High	[P].AKSAPAPKKGSKKAVTK.[T]	1xMethyl [K]	0.00020201	0.00763497	1	1	13	0	1711.06	254657	57869996	254657	57869996	227.246		Peak Found	High	High	0.003247	6.105e-06	2.76	12.34
H00002B	H00002B [4-20]	4	20		FALSE		High	[P].AKSAPAPKKGSKKAVTK.[T]		8.69154e-05	0.00763497	1	1	26	0	1697.04	61208212	1.01237e+08	61208212	1.01237e+08	1.65399		High	High	High	0.003247	1.965e-06	4.67	12.24
H00002B	H00002B [4-20]	4	20	H00002B 4xMethyl [K20(98.6); K]	FALSE	M20, ...	Medium	[P].AKSAPAPKKGSKKAVTK.[T]	4xMethyl [K17(98.6); K]	0.16114	0.01481	1	1	6	0	1753.11		4.7547e+06		4.7547e+06			n/a	High	High	0.005618	0.05061	3.45	12.84	UP
H00002B	H00002B [4-21]	4	21		FALSE		High	[P].AKSAPAPKKGSKKAVTKT.[Q]		0.00334087	0.00763497	1	1	8	0	1798.09	4914467	5.66997e+06	4914467	5.66997e+06	1.15373		High	High	High	0.003247	0.0002648	3.96	12.77
H00002B	H00002B [4-21]	4	21		FALSE		High	[P].AKSAPAPKKGSKKAVTKT.[Q]	1xMethyl [K]	0.00885212	0.00763497	1	1	4	0	1812.11		4019375		4019375			n/a	High	High	0.003247	0.000979	3.47	12.83
H00002B	H00002B [5-20]	5	20		FALSE		High	[A].KSAPAPKKGSKKAVTK.[T]		0.0145031	0.00763497	1	1	6	0	1626.01	593312	2.00393e+06	593312	2.00393e+06	3.37753		Peak Found	High	High	0.003247	0.001903	2.72	12.16
H00002B	H00002B [5-20]	5	20		FALSE		High	[A].KSAPAPKKGSKKAVTK.[T]	1xMethyl [K]	0.0651691	0.00763497	1	1	4	0	1640.02		1.23031e+06		1.23031e+06			n/a	High	High	0.003247	0.01456	3.02	12.12
H00002B	H00002B [6-20]	6	20		FALSE		High	[K].SAPAPKKGSKKAVTK.[T]		0.000743992	0.00763497	1	1	25	0	1497.91	9.50819e+06	152758955	9.50819e+06	152758955	16.066		High	High	High	0.003247	3.525e-05	3.51	7.28
H00002B	H00002B [6-20]	6	20		FALSE		High	[K].SAPAPKKGSKKAVTK.[T]	1xMethyl [K]	0.0110496	0.00763497	1	1	10	0	1511.93		83145183		83145183			n/a	High	High	0.003247	0.001319	3.2	7.67
H00002B	H00002B [6-20]	6	20		FALSE		High	[K].SAPAPKKGSKKAVTK.[T]	2xMethyl [K]	0.0867365	0.00763497	1	1	20	0	1525.94		5.30589e+07		5.30589e+07			n/a	High	High	0.003247	0.02148	3.28	7.77
H00002B	H00002B [6-20]	6	20	H00002B 3xMethyl [K20(100); K]	FALSE	M20, ...	High	[K].SAPAPKKGSKKAVTK.[T]	3xMethyl [K15(100); K]	0.0820366	0.00763497	1	1	26	0	1539.96		5.95367e+06		5.95367e+06			n/a	High	High	0.003247	0.01993	3	12.8	UP
H00002B	H00002B [6-20]	6	20	H00002B 1xMethyl [K]	FALSE		Medium	[K].SAPAPKKGSKKAVTK.[T]	1xMethyl [K]	0.291022	0.01481	1	1	24	0	1553.97		7.60706e+06		7.60706e+06			n/a	High	High	0.005618	0.1177	2.27	12.87
H00002B	H00002B [6-21]	6	21		FALSE		High	[K].SAPAPKKGSKKAVTKT.[Q]		0.00332967	0.00763497	1	1	6	0	1598.96	1.08534e+06	10173848	1.08534e+06	10173848	9.37392		High	High	High	0.003247	0.000263	3.44	12.54
H00002B	H00002B [6-21]	6	21		FALSE		Medium	[K].SAPAPKKGSKKAVTKT.[Q]	1xMethyl [K]	0.164224	0.01481	1	1	2	0	1612.97		5.9822e+06		5.9822e+06			n/a	High	High	0.005618	0.05214	1.93	12.85
H00002B	H00002B [7-20]	7	20		FALSE		High	[S].APAPKKGSKKAVTK.[T]		0.0238928	0.00763497	1	1	9	0	1410.88		2.97106e+06		2.97106e+06			Peak Found	High	High	0.003247	0.003731	2.81	6.86
H00002B	H00002B [7-20]	7	20		FALSE		High	[S].APAPKKGSKKAVTK.[T]	1xMethyl [K]	0.0201441	0.00763497	1	1	6	0	1424.89		1.67017e+06		1.67017e+06			n/a	High	High	0.003247	0.002962	2.42	6.98
H00002B	H00002B [8-20]	8	20		FALSE		High	[A].PAPKKGSKKAVTK.[T]		0.0462067	0.00763497	1	1	11	0	1339.84	709700	2.37673e+06	709700	2.37673e+06	3.34893		High	High	High	0.003247	0.009119	2.72	12.23
H00002B	H00002B [46-54]	46	54		FALSE		High	[L].KQVHPDTGI.[S]		0.0736108	0.00763497	1	1	5	0	994.532	4550732	6.38911e+06	4550732	6.38911e+06	1.40397		High	High	High	0.003247	0.01717	3.32	17.3
H00002B	H00002B [46-55]	46	55		FALSE		High	[L].KQVHPDTGIS.[S]		0.0349527	0.00763497	1	1	122	0	1081.56	14763725817	7561541624	14763725817	7561541624	0.51217		High	High	High	0.003247	0.006228	3.05	15.68
H00002B	H00002B [46-55]	46	55	H00002B 1xMethyl [K46(100)]	FALSE	M46	Medium	[L].KQVHPDTGIS.[S]	1xMethyl [K1(100)]	0.136126	0.01481	1	1	2	0	1095.58	734547	3.75129e+06	734547	3.75129e+06	5.10695		Peak Found	High	High	0.005618	0.04003	2.63	16.02	UP
H00002B	H00002B [46-56]	46	56		FALSE		High	[L].KQVHPDTGISS.[K]		0.0185258	0.00763497	1	1	9	0	1168.6	277537216	176734560	277537216	176734560	0.636796		High	High	High	0.003247	0.002648	3.55	15.96
H00002B	H00002B [46-57]	46	57		FALSE		High	[L].KQVHPDTGISSK.[A]		0.00170039	0.00763497	1	1	1	0	1296.69	3.52748e+06	66374908	3.52748e+06	66374908	18.8165		Peak Found	High	High	0.003247	0.000107	5.2	13.62
H00002B	H00002B [46-59]	46	59		FALSE		High	[L].KQVHPDTGISSKAM.[S]		0.000368622	0.00763497	1	1	2	0	1498.77		3.11276e+06		3.11276e+06			Peak Found	High	High	0.003247	1.374e-05	3.7	18.37
H00002B	H00002B [48-59]	48	59		FALSE		Medium	[Q].VHPDTGISSKAM.[S]	1xOxidation [M12(100)]	0.322078	0.01481	1	1	7	0	1258.61	2.45355e+06	544159	2.45355e+06	544159	0.221785		High	Peak Found	High	0.005618	0.1368	2.55	16.8
H00002B	H00002B [63-72]	63	72		FALSE		High	[M].NSFVNDVFER.[I]		0.039269	0.00763497	1	1	6	0	1226.58	467491	7274661	467491	7274661	15.5611		High	High	High	0.003247	0.007287	3.2	44.09
H00002B	H00002B [66-74]	66	74		FALSE		Medium	[F].VNDVFERIA.[G]		0.237505	0.01481	1	1	4	0	1062.56	408158	5498217	408158	5498217	13.4708		Medium	High	High	0.005618	0.08769	2.82	40.3
H00002B	H00002B [66-76]	66	76		FALSE		High	[F].VNDVFERIAGE.[A]		0.0174998	0.00763497	1	1	2	0	1248.62		2.3204e+06		2.3204e+06			n/a	High	High	0.003247	0.00245	3.14	42.73
H00002B	H00002B [66-77]	66	77		FALSE		High	[F].VNDVFERIAGEA.[S]		0.068021	0.00763497	1	1	3	0	1319.66	82654.5	1.13858e+06	82654.5	1.13858e+06	13.7752		Peak Found	High	High	0.003247	0.01542	3.05	45.43
H00002B	H00002B [66-78]	66	78		FALSE		High	[F].VNDVFERIAGEAS.[R]		0.00112854	0.00763497	1	1	6	0	1406.69	567245	10715363	567245	10715363	18.8902		High	High	High	0.003247	6.159e-05	4.68	44.47
H00002B	H00002B [68-76]	68	76		FALSE		Medium	[N].DVFERIAGE.[A]		0.160124	0.01481	1	1	4	0	1035.51	614616	9440668	614616	9440668	15.3603		Peak Found	High	High	0.005618	0.05034	2.57	41.06
H00002B	H00002B [68-77]	68	77		FALSE		High	[N].DVFERIAGEA.[S]		0.0373583	0.00763497	1	1	3	0	1106.55	411303	4207432	411303	4207432	10.2295		High	High	High	0.003247	0.006828	3.13	43.37
H00002B	H00002B [68-78]	68	78		FALSE		High	[N].DVFERIAGEAS.[R]		0.0552533	0.00763497	1	1	4	0	1193.58	2.57427e+06	41636124	2.57427e+06	41636124	16.1739		High	High	High	0.003247	0.01161	2.97	42.31
H00002B	H00002B [69-76]	69	76		FALSE		Medium	[D].VFERIAGE.[A]		0.206286	0.01481	1	1	6	0	920.484	33415098	37668036	33415098	37668036	1.12728		High	Medium	High	0.005618	0.07174	2.7	29.58
H00002B	H00002B [69-77]	69	77		FALSE		High	[D].VFERIAGEA.[S]		0.105149	0.00763497	1	1	7	0	991.521	12813077	39026420	12813077	39026420	3.04583		High	High	High	0.003247	0.02795	3.11	30.73
H00002B	H00002B [69-78]	69	78		FALSE		High	[D].VFERIAGEAS.[R]		0.0559888	0.00763497	1	1	9	0	1078.55	93409736	160777904	93409736	160777904	1.72121		High	High	High	0.003247	0.01181	3.31	29.48
H00002B	H00002B [72-80]	72	80		FALSE		Medium	[E].RIAGEASRL.[A]		0.206924	0.01481	1	1	2	0	972.558		3.6637e+06		3.6637e+06			n/a	High	High	0.005618	0.0723	2.19	20.06
H00002B	H00002B [87-95]	87	95		FALSE		Medium	[R].STITSREIQ.[T]		0.22759	0.01481	1	1	5	0	1034.55	1.18444e+06	323020	1.18444e+06	323020	0.27272		High	Peak Found	High	0.005618	0.08249	2.67	22.27
H00002B	H00002B [87-97]	87	97		FALSE		High	[R].STITSREIQTA.[V]		0.0724103	0.00763497	1	1	12	0	1206.63	2.14001e+07	1.10459e+07	2.14001e+07	1.10459e+07	0.516161		High	High	High	0.003247	0.01682	3.42	24.91
H00002B	H00002B [88-97]	88	97		FALSE		Medium	[S].TITSREIQTA.[V]		0.187362	0.01481	1	1	1	0	1119.6	469467	8432593	469467	8432593	17.9621		High	Peak Found	High	0.005618	0.06267	2.14	23.79
H00002B	H00002B [91-99]	91	99		FALSE		Medium	[T].SREIQTAVR.[L]		0.235349	0.01481	1	1	1	0	1059.59		580354		580354			n/a	High	High	0.005618	0.08682	1.81	16.7
H00002B	H00002B [98-107]	98	107		FALSE		Medium	[A].VRLLLPGELA.[K]		0.321158	0.01481	1	1	7	0	1080.68	3.29439e+06	24466168	3.29439e+06	24466168	7.42661		Medium	High	High	0.005618	0.1361	2.77	48.67
H00002B	H00002B [109-119]	109	119		FALSE		High	[K].HAVSEGTKAVT.[K]		0.00354917	0.00763497	1	1	2	0	1099.57		1.16071e+06		1.16071e+06			High	High	High	0.003247	0.0002867	3.41	14.25
H00002B	H00002B [109-120]	109	120		FALSE		High	[K].HAVSEGTKAVTK.[Y]		6.66523e-05	0.00763497	1	1	1	0	1227.67	726104	8590188	726104	8590188	11.8305		Peak Found	High	High	0.003247	1.38e-06	5.32	13.4
H00002B	H00002B [110-118]	110	118		FALSE		Medium	[H].AVSEGTKAV.[T]		0.228286	0.01481	1	1	9	0	861.468	134179216	75443144	134179216	75443144	0.562257		High	High	High	0.005618	0.08304	1.93	16.43
H00002B	H00002B [110-119]	110	119		FALSE		High	[H].AVSEGTKAVT.[K]		0.0947412	0.00763497	1	1	12	0	962.515	1.38301e+07	399668095	1.38301e+07	399668095	28.8985		High	High	High	0.003247	0.02425	2.93	16.19
H00002B	H00002B [110-120]	110	120	H00002B 1xMethyl [K120(100)]	FALSE	M120	High	[H].AVSEGTKAVTK.[Y]	1xMethyl [K11(100)]	0.0089719	0.00763497	1	1	3	0	1104.63		9029258		9029258			Peak Found	High	High	0.003247	0.0009993	3.15	13.9	UP
H00002B	H00002B [110-120]	110	120		FALSE		High	[H].AVSEGTKAVTK.[Y]		0.0110126	0.00763497	1	1	3	0	1090.61	498002816	398471424	498002816	398471424	0.800139		High	High	High	0.003247	0.001313	3.04	13.62
H00002B	H00002B [110-121]	110	121		FALSE		High	[H].AVSEGTKAVTKY.[T]		0.0339207	0.00763497	1	1	10	0	1253.67	6.23401e+07	1.93775e+08	6.23401e+07	1.93775e+08	3.10836		High	High	High	0.003247	0.005984	3.48	19.49
H00002B	H00002B [110-121]	110	121	H00002B 1xMethyl [K116(100)]	FALSE	M116	High	[H].AVSEGTKAVTKY.[T]	1xMethyl [K7(100)]	0.0159851	0.00763497	1	1	2	0	1267.69		2863229		2863229			n/a	High	High	0.003247	0.002165	2.9	20.07	UP
H00002B	H00002B [110-121]	110	121	H00002B 2xMethyl [K116(100); K120(100)]	FALSE	M116, M120	Medium	[H].AVSEGTKAVTKY.[T]	2xMethyl [K7(100); K11(100)]	0.232501	0.01481	1	1	1	0	1281.7		378244		378244			n/a	High	High	0.005618	0.08528	2.1	20.32	UP
H00002B	H00002B [111-119]	111	119		FALSE		Medium	[A].VSEGTKAVT.[K]		0.241136	0.01481	1	1	6	0	891.478	629762752	369093504	629762752	369093504	0.586083		High	High	High	0.005618	0.08979	2.18	14.9
H00002B	H00002B [111-120]	111	120		FALSE		High	[A].VSEGTKAVTK.[Y]		0.0416893	0.00763497	1	1	3	0	1019.57	5.78017e+06		5.78017e+06				High	High	High	0.003247	0.007925	3.03	13.53
H00002B	H00002B [111-120]	111	120	H00002B 1xMethyl [K116(100)]	FALSE	M116	Medium	[A].VSEGTKAVTK.[Y]	1xMethyl [K6(100)]	0.182739	0.01481	1	1	2	0	1033.59		7694153		7694153			Peak Found	High	High	0.005618	0.06038	2.75	13.63	UP
H00002B	H00002B [111-121]	111	121		FALSE		High	[A].VSEGTKAVTKY.[T]		0.0153544	0.00763497	1	1	8	0	1182.64	6.62762e+07	1.96627e+08	6.62762e+07	1.96627e+08	2.96679		High	High	High	0.003247	0.002058	3.52	18.22
H00002B	H00002B [111-125]	111	125		FALSE		High	[A].VSEGTKAVTKYTSAK.[-]		0.00274008	0.00763497	1	1	1	0	1569.85		2.00233e+06		2.00233e+06			n/a	High	High	0.003247	0.000203	4.32	18.32
H00002B	H00002B [112-120]	112	120		FALSE		High	[V].SEGTKAVTK.[Y]		0.0506989	0.00763497	1	1	26	0	920.505	8.27969e+07	70006112	8.27969e+07	70006112	0.845516		High	High	High	0.003247	0.01035	3.17	13.42
H00002B	H00002B [112-121]	112	121		FALSE		High	[V].SEGTKAVTKY.[T]		0.00844535	0.00763497	1	1	5	0	1083.57	6.80119e+06	18034805	6.80119e+06	18034805	2.65171		High	High	High	0.003247	0.0009199	3.68	19.49
H00002B	H00002B [113-121]	113	121		FALSE		High	[S].EGTKAVTKY.[T]		0.0878798	0.00763497	1	1	4	0	996.536	1.65581e+06		1.65581e+06				High	High	High	0.003247	0.02184	3.3	14.86
H00002B	H00002B [114-121]	114	121		FALSE		Medium	[E].GTKAVTKY.[T]		0.302279	0.01481	1	1	3	0	867.493	2.24464e+08	474201440	2.24464e+08	474201440	2.1126		Medium	High	High	0.005618	0.1244	3.24	13.61
H00002B	H00002B [114-125]	114	125		FALSE		High	[E].GTKAVTKYTSAK.[-]		9.45319e-05	0.00763497	1	1	3	0	1254.71	1.08721e+06	23466776	1.08721e+06	23466776	21.5845		Peak Found	High	High	0.003247	2.206e-06	4.53	13.58

## Sheet: H3
															modified Residue	Ratio SAM/noSAM		ratio based on
															K4	407.06		median of all	K4	peptides
															K4,14	469.339		median of all	K4,14	peptides
															K4, 18	330.762		median of all	K4, 18	peptides
															K4,18,23	512.009		median of all	K4,18,23	peptides
															R8	7.19986		median of all	R8	peptides
															K9	519.879		median of all	K9	peptides
															K9, 18	140.608		median of all	K9, 18	peptides
															K9, 18, 23	311.59		median of all	K9, 18, 23	peptides
															K14	151.702		median of all	K14	peptides
															K14, 18	124.85		median of all	K14, 18	peptides
															K14, 18, 23	56.2221		median of all	K14, 18, 23	peptides
															K14, 23	401.67		median of all	K14, 23	peptides
															K17, 23	3370.97		median of all	K17, 23	peptides
															K18	49.484		median of all	K18	peptides
															K18, 23	201.829		median of all	K18, 23	peptides
															K23	435.993		median of all	K23	peptides
															K27	34.34		median of all	K27	peptides
															K36	144.144		median of all	K36	peptides
															R40	60.539		median of all	R40	peptides
															K56	76.88		median of all	K56	peptides
															K79	53.3033		median of all	K79	peptides
															K115	8.4		median of all	K115	peptides
															K122	128.771		median of all	K122	peptides
Master Protein Accessions	Positions in Master Proteins	Start	End	Modifications in Master Proteins	Confident sites Methyl, Dimethyl, Trimethyl	Confidence	Annotated Sequence	Modifications	Qvality PEP	Qvality q-value	# Proteins	# PSMs	Theo. MH+ [Da]	-SAM normalized	+SAM normalized	ratio
H00003		1	17			High	[-].ARTKQTARKSTGGKAPR.[K]		0.099	0.0023	1	4		591027	34020.3	0.0575613
H00004		1	17	H00003 1×Methyl [K9(100)]		High	[-].ARTKQTARKSTGGKAPR.[K]	1×Methyl [K9(100)]	0.04	0.0023	1	3
H00005		1	18			High	[-].ARTKQTARKSTGGKAPRK.[Q]		0.085	0.0023	1	5		1.06925e+06	249414	0.233259
H00006		1	18			High	[-].ARTKQTARKSTGGKAPRK.[Q]	1×Methyl [R/K]	0.013	0.0023	1	11		174183	3.04045e+07	174.555
H00007		1	18	H00003 2×Methyl [R8(99.6); R/K]	R8	High	[-].ARTKQTARKSTGGKAPRK.[Q]	2×Methyl [R8(99.6); R/K]	0.13	0.0023	1	2		334462	2.40808e+06	7.19986
H00008		1	19			High	[-].ARTKQTARKSTGGKAPRKQ.[L]		0.00063	0.0023	1	33		120151913	8.50655e+07	0.707983
H00009		1	19	H00003 2×Methyl [K4(100); R/K]	K4	High	[-].ARTKQTARKSTGGKAPRKQ.[L]	2×Methyl [K4(100); R/K]	0.0011	0.0023	1	25		158196	7.10551e+08	4491.6
H00010		1	19	H00003 1×Methyl [K4(99.7)]	K4	High	[-].ARTKQTARKSTGGKAPRKQ.[L]	1×Methyl [K4(99.7)]	0.001	0.0023	1	50		368380	1.95013e+09	5293.8
H00011		1	19	H00003 1×Methyl [K/R]; 1×Dimethyl [K14(98.8)]	K14	High	[-].ARTKQTARKSTGGKAPRKQ.[L]	1×Methyl [K/R]; 1×Dimethyl [K14(98.8)]	0.013	0.0023	1	17		172362	3.14396e+08	1824.05
H00012		1	19	H00003 2×Methyl [K18(99.4); K/R]; 1×Dimethyl [K4(98.9)]	K4, K18	High	[-].ARTKQTARKSTGGKAPRKQ.[L]	2×Methyl [K18(99.4); K/R]; 1×Dimethyl [K4(98.9)]	0.0092	0.0023	1	14		327080	1.08185e+08	330.762
H00013		1	19			High	[-].ARTKQTARKSTGGKAPRKQ.[L]		0.13	0.0023	1	2		211565	1.67007e+07	78.9389
H00014		1	20			High	[-].ARTKQTARKSTGGKAPRKQL.[A]		0.00071	0.0023	1	50		182739756	2.11669e+07	0.115831
H00015		1	20	H00003 1×Methyl [K4(100)]	K4	High	[-].ARTKQTARKSTGGKAPRKQL.[A]	1×Methyl [K4(100)]	0.0013	0.0023	1	52		43797.6	7.01099e+08	16007.7
H00016		1	20	H00003 2×Methyl [K4(100); K14(99.2)]	K4, K14	High	[-].ARTKQTARKSTGGKAPRKQL.[A]	2×Methyl [K4(100); K14(99.2)]	0.018	0.0023	1	34		499094	2.34244e+08	469.339
H00017		1	20			High	[-].ARTKQTARKSTGGKAPRKQL.[A]	3×Methyl [R/K]	0.16	0.0023	1	13		402389	6.10433e+07	151.702
H00018		1	21			High	[-].ARTKQTARKSTGGKAPRKQLA.[T]		0.028	0.0023	1	17		18797938	148136	0.00788045
H00019		1	21	H00003 1×Methyl [K4(100)]	K4	High	[-].ARTKQTARKSTGGKAPRKQLA.[T]	1×Methyl [K4(100)]	0.005	0.0023	1	19		20270.4	9.77817e+07	4823.88
H00020		1	21			High	[-].ARTKQTARKSTGGKAPRKQLA.[T]	2×Methyl [K/R]	0.19	0.0063	1	3
H00021		1	22			High	[-].ARTKQTARKSTGGKAPRKQLAT.[K]		0.0038	0.0023	1	34		1.19985e+08	6.90013e+06	0.0575084
H00022		1	22	H00003 1×Methyl [K4(100)]	K4	High	[-].ARTKQTARKSTGGKAPRKQLAT.[K]	1×Methyl [K4(100)]	0.012	0.0023	1	37		388744	1.70987e+08	439.845
H00023		1	22	H00003 2×Methyl [K4(99.2); R/K]	K4	High	[-].ARTKQTARKSTGGKAPRKQLAT.[K]	2×Methyl [K4(99.2); R/K]	0.056	0.0023	1	15		333504	6.93505e+07	207.945
H00024		1	23			High	[-].ARTKQTARKSTGGKAPRKQLATK.[A]		0.00028	0.0023	1	84		181900194	4.75704e+07	0.261519
H00025		1	23	H00003 1×Methyl [K4(100)]	K4	High	[-].ARTKQTARKSTGGKAPRKQLATK.[A]	1×Methyl [K4(100)]	0.00045	0.0023	1	73		513764	1.9229e+08	374.276
H00026		1	23			High	[-].ARTKQTARKSTGGKAPRKQLATK.[A]	2×Methyl [R/K]	0.041	0.0023	1	35		1.31277e+06	2.35831e+08	179.644
H00027		1	23	H00003 3×Methyl [K4(98.5); K18(99.2); K23(100)]	K4, K18, K23	High	[-].ARTKQTARKSTGGKAPRKQLATK.[A]	3×Methyl [K4(98.5); K18(99.2); K23(100)]	0.0033	0.0023	1	53		478353	2.44921e+08	512.009
H00028		1	23			High	[-].ARTKQTARKSTGGKAPRKQLATK.[A]		0.019	0.0023	1	40		2.64338e+06	9.01493e+07	34.1038
H00029		1	24			High	[-].ARTKQTARKSTGGKAPRKQLATKA.[A]		0.00041	0.0023	1	28		57924402	20047.9	0.000346105
H00030		1	24	H00003 1×Methyl [K4(100)]	K4	High	[-].ARTKQTARKSTGGKAPRKQLATKA.[A]	1×Methyl [K4(100)]	0.0044	0.0023	1	28		13926.8	2.47796e+07	1779.27
H00031		2	19			High	[A].RTKQTARKSTGGKAPRKQ.[L]		0.13	0.0023	1	5		3.10273e+06	1.51925e+06	0.489649
H00032		2	19			High	[A].RTKQTARKSTGGKAPRKQ.[L]	1×Methyl [R/K]	0.016	0.0023	1	5
H00033		2	20			High	[A].RTKQTARKSTGGKAPRKQL.[A]		0.042	0.0023	1	1
H00034		3	19			High	[R].TKQTARKSTGGKAPRKQ.[L]		0.026	0.0023	1	5		2.53552e+06	1.70273e+06	0.671551
H00035		3	19	H00003 1×Methyl [K4(100)]	K4	High	[R].TKQTARKSTGGKAPRKQ.[L]	1×Methyl [K2(100)]	0.033	0.0023	1	4		99818	1.46333e+07	146.6
H00036		3	19	H00003 1×Dimethyl [K14(95.5)]	K14	High	[R].TKQTARKSTGGKAPRKQ.[L]	2×Methyl [K/R]; 1×Dimethyl [K12(95.5)]	0.14	0.0023	1	2		90228.3	4.33511e+06	48.0459
H00037		3	20	H00003 1×Methyl [K4(99.2)]		High	[R].TKQTARKSTGGKAPRKQL.[A]	1×Methyl [K2(99.2)]	0.027	0.0023	1	1
H00038		3	20			High	[R].TKQTARKSTGGKAPRKQL.[A]		0.2	0.0063	1	1		5.17369e+06	28424.8	0.00549411
H00039		3	23			High	[R].TKQTARKSTGGKAPRKQLATK.[A]		0.0024	0.0023	1	6		14475.7	1.2263e+07	847.142
H00040		3	23			High	[R].TKQTARKSTGGKAPRKQLATK.[A]	1×Methyl [R/K]	0.0085	0.0023	1	1
H00041		4	20	H00003 1×Methyl [R/K]; 1×Dimethyl [K9(98.8)]	K9	High	[T].KQTARKSTGGKAPRKQL.[A]	1×Methyl [R/K]; 1×Dimethyl [K6(98.8)]	0.027	0.0023	1	1		579509	4.30349e+06	7.4261
H00042		4	23			High	[T].KQTARKSTGGKAPRKQLATK.[A]		0.18	0.0063	1	1
H00043		5	19			High	[K].QTARKSTGGKAPRKQ.[L]		0.0052	0.0023	1	34		120543273	3.97317e+08	3.29606
H00044		5	19	H00003 1×Methyl [K9(99.7)]	K9	High	[K].QTARKSTGGKAPRKQ.[L]	1×Methyl [K5(99.7)]	0.014	0.0023	1	7		133376	1.37689e+08	1032.33
H00045		5	19	H00003 2×Methyl [K9(99); K18(99.5)]	K9, K18	High	[K].QTARKSTGGKAPRKQ.[L]	2×Methyl [K5(99); K14(99.5)]	0.15	0.0023	1	3		428344	6.02285e+07	140.608
H00046		5	19	H00003 3×Methyl [K18(99); R/K]		High	[K].QTARKSTGGKAPRKQ.[L]	3×Methyl [K14(99); R/K]	0.12	0.0023	1	1
H00047		5	20			High	[K].QTARKSTGGKAPRKQL.[A]		0.014	0.0023	1	8		1.09006e+06	1.45404e+08	133.391
H00048		5	20			High	[K].QTARKSTGGKAPRKQL.[A]	1×Methyl [R/K]	0.014	0.0023	1	2		333816	1.0848e+08	324.969
H00049		5	22			High	[K].QTARKSTGGKAPRKQLAT.[K]		0.1	0.0023	1	2		46552948	7.11911e+07	1.52925
H00050		5	22			High	[K].QTARKSTGGKAPRKQLAT.[K]	1×Methyl [R/K]	0.13	0.0023	1	2		251659	3.76716e+07	149.693
H00051		5	22			High	[K].QTARKSTGGKAPRKQLAT.[K]	2×Methyl [R/K]	0.2	0.0063	1	2		104935	2.01277e+07	191.811
H00052		5	23			High	[K].QTARKSTGGKAPRKQLATK.[A]		0.012	0.0023	1	14		245807224	4.94461e+08	2.01158
H00053		5	23	H00003 1×Methyl [K23(100)]	K23	High	[K].QTARKSTGGKAPRKQLATK.[A]	1×Methyl [K19(100)]	0.0036	0.0023	1	3		455169	3.45147e+08	758.282
H00054		5	23	H00003 2×Methyl [R17(98.7); K23(100)]	R17, K23	High	[K].QTARKSTGGKAPRKQLATK.[A]	2×Methyl [R13(98.7); K19(100)]	0.015	0.0023	1	5		104089	3.50881e+08	3370.97
H00055		5	23	H00003 3×Methyl [K14(97.7); K23(100); R/K]	K14, K23	High	[K].QTARKSTGGKAPRKQLATK.[A]	3×Methyl [K10(97.7); K19(100); R/K]	0.027	0.0023	1	3		576720	2.31652e+08	401.67
H00056		5	23	H00003 1×Methyl [R8(100)]; 1×Trimethyl [K14(99.1)]		High	[K].QTARKSTGGKAPRKQLATK.[A]	1×Methyl [R4(100)]; 1×Trimethyl [K10(99.1)]	0.19	0.0063	1	1
H00057		5	24			High	[K].QTARKSTGGKAPRKQLATKA.[A]		0.061	0.0023	1	4		28805364	7.21493e+07	2.50472
H00058		5	24	H00003 1×Methyl [K23(100)]		High	[K].QTARKSTGGKAPRKQLATKA.[A]	1×Methyl [K19(100)]	0.012	0.0023	1	4
H00059		5	24	H00003 2×Methyl [K23(100); R/K]	K23	High	[K].QTARKSTGGKAPRKQLATKA.[A]	2×Methyl [K19(100); R/K]	0.031	0.0023	1	4		101525	4.66196e+07	459.193
H00060		6	22			High	[Q].TARKSTGGKAPRKQLAT.[K]		0.13	0.0023	1	4		3.29163e+06	4.19315e+06	1.27388
H00061		6	23			High	[Q].TARKSTGGKAPRKQLATK.[A]		0.0016	0.0023	1	7		17959632	1.67035e+07	0.930061
H00062		6	23	H00003 1×Methyl [K23(100)]	K23	High	[Q].TARKSTGGKAPRKQLATK.[A]	1×Methyl [K18(100)]	0.0018	0.0023	1	1		348496	1.67851e+07	48.1644
H00063		6	23	H00003 2×Methyl [K23(100); K/R]	K23	High	[Q].TARKSTGGKAPRKQLATK.[A]	2×Methyl [K18(100); K/R]	0.016	0.0023	1	1		39521.7	1.80502e+07	456.717
H00064		7	18			High	[T].ARKSTGGKAPRK.[Q]		0.044	0.0023	1	15		13696793	6.7188e+06	0.490538
H00065		7	19			High	[T].ARKSTGGKAPRKQ.[L]		0.00062	0.0023	1	59		7.88625e+07	8.49973e+07	1.07779
H00066		7	19			High	[T].ARKSTGGKAPRKQ.[L]	1×Methyl [R/K]	0.069	0.0023	1	10		12011.2	1.54067e+07	1282.69
H00067		7	20			High	[T].ARKSTGGKAPRKQL.[A]		0.00087	0.0023	1	8
H00068		7	20			High	[T].ARKSTGGKAPRKQL.[A]	1×Methyl [R/K]	0.0089	0.0023	1	1
H00069		7	21			High	[T].ARKSTGGKAPRKQLA.[T]		0.0059	0.0023	1	3
H00070		7	22			High	[T].ARKSTGGKAPRKQLAT.[K]		0.0047	0.0023	1	12		249637616	1.29569e+08	0.519029
H00071		7	22			High	[T].ARKSTGGKAPRKQLAT.[K]	1×Methyl [R/K]	0.057	0.0023	1	2		37878.3	6.0517e+07	1597.67
H00072		7	23			High	[T].ARKSTGGKAPRKQLATK.[A]		0.00031	0.0023	1	21		355557504	1.30149e+08	0.366043
H00073		7	23	H00003 1×Methyl [K23(100)]	K23	High	[T].ARKSTGGKAPRKQLATK.[A]	1×Methyl [K17(100)]	0.00072	0.0023	1	2		259696	8.11458e+07	312.464
H00074		7	23	H00003 2×Methyl [K18(99.5); K23(100)]		High	[T].ARKSTGGKAPRKQLATK.[A]	2×Methyl [K12(99.5); K17(100)]	0.00084	0.0023	1	1
H00075		7	23	H00003 3×Methyl [K9(99.4); K18(99.4); K23(100)]	K9, K18, K23	High	[T].ARKSTGGKAPRKQLATK.[A]	3×Methyl [K3(99.4); K12(99.4); K17(100)]	0.0079	0.0023	1	1		106851	2.11778e+07	198.2
H00076		7	24			High	[T].ARKSTGGKAPRKQLATKA.[A]		0.022	0.0023	1	11		5172232	39740.5	0.00768344
H00077		8	19			High	[A].RKSTGGKAPRKQ.[L]		0.0034	0.0023	1	21		7.26939e+06	5.15302e+06	0.708865
H00078		8	20			High	[A].RKSTGGKAPRKQL.[A]		0.017	0.0023	1	2
H00079		8	22			High	[A].RKSTGGKAPRKQLAT.[K]		0.018	0.0023	1	7		8227845	523660	0.0636449
H00080		8	23			High	[A].RKSTGGKAPRKQLATK.[A]		0.00015	0.0023	1	4		8808429	8.3862e+06	0.952066
H00081		8	23	H00003 1×Methyl [K23(100)]	K23	High	[A].RKSTGGKAPRKQLATK.[A]	1×Methyl [K16(100)]	0.0061	0.0023	1	2		68165.2	4.59375e+06	67.3914
H00082		8	23	H00003 2×Methyl [K18(99.8); K23(100)]		High	[A].RKSTGGKAPRKQLATK.[A]	2×Methyl [K11(99.8); K16(100)]	0.012	0.0023	1	1
H00083		9	20			High	[R].KSTGGKAPRKQL.[A]		0.0066	0.0023	1	8		65887752	331641	0.00503342
H00084		9	20			High	[R].KSTGGKAPRKQL.[A]	1×Methyl [R/K]	0.046	0.0023	1	2
H00085		9	22			High	[R].KSTGGKAPRKQLAT.[K]		0.003	0.0023	1	4
H00086		9	22	H00003 1×Methyl [R17(99.6)]		High	[R].KSTGGKAPRKQLAT.[K]	1×Methyl [R9(99.6)]	0.086	0.0023	1	1
H00087		9	22	H00003 2×Methyl [K14(100); R/K]		High	[R].KSTGGKAPRKQLAT.[K]	2×Methyl [K6(100); R/K]	0.072	0.0023	1	1
H00088		9	23			High	[R].KSTGGKAPRKQLATK.[A]		0.0028	0.0023	1	20		554590834	2.10339e+08	0.379269
H00089		9	23	H00003 1×Methyl [K23(100)]	K23	High	[R].KSTGGKAPRKQLATK.[A]	1×Methyl [K15(100)]	0.0006	0.0023	1	2		120222	1.77754e+08	1478.55
H00090		9	23	H00003 2×Methyl [K14(100); K23(100)]		High	[R].KSTGGKAPRKQLATK.[A]	2×Methyl [K6(100); K15(100)]	0.021	0.0023	1	2
H00091		9	23	H00003 3×Methyl [K9(99.5); K18(99.5); K23(100)]	K9, K18, K23	High	[R].KSTGGKAPRKQLATK.[A]	3×Methyl [K1(99.5); K10(99.5); K15(100)]	0.004	0.0023	1	1		486387	5.51497e+07	113.386
H00092		9	23	H00003 2×Methyl [K23(100); K/R]; 1×Dimethyl [K9(98.9)]		High	[R].KSTGGKAPRKQLATK.[A]	2×Methyl [K15(100); K/R]; 1×Dimethyl [K1(98.9)]	0.18	0.0045	1	1
H00093		9	24			High	[R].KSTGGKAPRKQLATKA.[A]		0.027	0.0023	1	7		24873996	2.7526e+06	0.110662
H00094		9	24	H00003 1×Methyl [K23(97.5)]		High	[R].KSTGGKAPRKQLATKA.[A]	1×Methyl [K15(97.5)]	0.16	0.0023	1	1
H00095		9	27			High	[R].KSTGGKAPRKQLATKAARK.[S]		0.072	0.0023	1	3		3151653	2.46298e+07	7.81488
H00096		10	20			High	[K].STGGKAPRKQL.[A]		0.024	0.0023	1	4		467533240	4.75432e+08	1.01689
H00097		10	20	H00003 1×Methyl [K18(100)]	K18	High	[K].STGGKAPRKQL.[A]	1×Methyl [K9(100)]	0.024	0.0023	1	4		4.49808e+06	2.03158e+07	4.51656
H00098		10	21			High	[K].STGGKAPRKQLA.[T]		0.044	0.0023	1	5		96596544	8.37166e+07	0.866662
H00099		10	22			High	[K].STGGKAPRKQLAT.[K]		0.14	0.0023	1	1		150257984	1.33979e+08	0.891659
H00100		10	23			High	[K].STGGKAPRKQLATK.[A]		0.039	0.0023	1	6		451429	1.76355e+08	390.66
H00101		10	23	H00003 1×Methyl [K23(100)]		High	[K].STGGKAPRKQLATK.[A]	1×Methyl [K14(100)]	0.0051	0.0023	1	2
H00102		10	23	H00003 2×Methyl [K18(99.5); K23(100)]		High	[K].STGGKAPRKQLATK.[A]	2×Methyl [K9(99.5); K14(100)]	0.013	0.0023	1	2
H00103		10	23	H00003 3×Methyl [K14(100); K18(100); K23(100)]	K14, K18, K23	High	[K].STGGKAPRKQLATK.[A]	3×Methyl [K5(100); K9(100); K14(100)]	0.0068	0.0023	1	1		520617	2.3951e+07	46.005
H00104		10	24			High	[K].STGGKAPRKQLATKA.[A]		0.036	0.0023	1	3		7.88772e+06	1.60216e+07	2.0312
H00105		10	24	H00003 1×Methyl [K23(100)]	K23	High	[K].STGGKAPRKQLATKA.[A]	1×Methyl [K14(100)]	0.029	0.0023	1	1		178666	4.69616e+07	262.846
H00106		10	24	H00003 3×Methyl [K14(98.8); K18(98.8); K23(100)]		High	[K].STGGKAPRKQLATKA.[A]	3×Methyl [K5(98.8); K9(98.8); K14(100)]	0.066	0.0023	1	1
H00107		11	19			High	[S].TGGKAPRKQ.[L]		0.027	0.0023	1	10		38924266	2.53264e+07	0.650659
H00108		11	20			High	[S].TGGKAPRKQL.[A]		0.017	0.0023	1	14		3.07763e+08	2.78401e+08	0.904597
H00109		11	20	H00003 1×Methyl [K18(100)]	K18	High	[S].TGGKAPRKQL.[A]	1×Methyl [K8(100)]	0.043	0.0023	1	4		1.68848e+06	8.35526e+07	49.484
H00110		11	20	H00003 2×Methyl [K14(100); K18(100)]	K14, K18	High	[S].TGGKAPRKQL.[A]	2×Methyl [K4(100); K8(100)]	0.16	0.0023	1	2		191558	2.39164e+07	124.852
H00111		11	21			High	[S].TGGKAPRKQLA.[T]		0.018	0.0023	1	7		22394774	3.16009e+07	1.41108
H00112		11	22			High	[S].TGGKAPRKQLAT.[K]		0.014	0.0023	1	11		1166519552	1.37851e+09	1.18173
H00113		11	22			High	[S].TGGKAPRKQLAT.[K]	1×Methyl [R/K]	0.17	0.0023	1	2		54797.4	6.29013e+08	11478.9
H00114		11	23			High	[S].TGGKAPRKQLATK.[A]		0.0088	0.0023	1	51		5.68941e+08	3.6017e+09	6.33053
H00115		11	23	H00003 1×Methyl [K23(100)]	K23	High	[S].TGGKAPRKQLATK.[A]	1×Methyl [K13(100)]	0.01	0.0023	1	35		116972	7.06192e+08	6037.3
H00116		11	23	H00003 2×Methyl [K18(100); K23(100)]	K18, K23	High	[S].TGGKAPRKQLATK.[A]	2×Methyl [K8(100); K13(100)]	0.0063	0.0023	1	2		175647	6.91328e+08	3935.9
H00117		11	23	H00003 3×Methyl [K14(99.5); K18(100); K23(100)]	K14, K18, K23	High	[S].TGGKAPRKQLATK.[A]	3×Methyl [K4(99.5); K8(100); K13(100)]	0.0086	0.0023	1	1		463428	1.10039e+08	237.445
H00118		11	24			High	[S].TGGKAPRKQLATKA.[A]		0.014	0.0023	1	4		4.05363e+07	8.63677e+07	2.13063
H00119		11	24	H00003 1×Methyl [K23(100)]	K23	High	[S].TGGKAPRKQLATKA.[A]	1×Methyl [K13(100)]	0.01	0.0023	1	3		167775	6.96719e+07	415.27
H00120		11	24	H00003 2×Methyl [K18(100); K23(100)]	K18, K23	High	[S].TGGKAPRKQLATKA.[A]	2×Methyl [K8(100); K13(100)]	0.036	0.0023	1	2		493352	5.36848e+07	108.816
H00121		11	24	H00003 3×Methyl [K14(100); K18(100); K23(100)]	K14, K18, K23	High	[S].TGGKAPRKQLATKA.[A]	3×Methyl [K4(100); K8(100); K13(100)]	0.065	0.0023	1	1		192480	1.08216e+07	56.2221
H00122		11	27			High	[S].TGGKAPRKQLATKAARK.[S]		0.0057	0.0023	1	10		23360346	1.08058e+07	0.46257
H00123		11	28			High	[S].TGGKAPRKQLATKAARKS.[A]		0.0078	0.0023	1	3
H00124		12	20			High	[T].GGKAPRKQL.[A]		0.089	0.0023	1	14		267839912	1.64247e+08	0.613228
H00125		12	20	H00003 1×Methyl [K18(99.8)]	K18	High	[T].GGKAPRKQL.[A]	1×Methyl [K7(99.8)]	0.11	0.0023	1	1		813766	4.15164e+07	51.0176
H00126		12	21			High	[T].GGKAPRKQLA.[T]		0.15	0.0023	1	7
H00127		12	22			High	[T].GGKAPRKQLAT.[K]		0.044	0.0023	1	2		5584139	5.76756e+06	1.03285
H00128		12	23			High	[T].GGKAPRKQLATK.[A]		0.062	0.0023	1	11		113664604	2.19119e+08	1.92777
H00129		12	23	H00003 1×Methyl [K23(100)]	K23	High	[T].GGKAPRKQLATK.[A]	1×Methyl [K12(100)]	0.022	0.0023	1	3		636227	3.12964e+08	491.906
H00130		12	23	H00003 2×Methyl [K18(99.7); K23(100)]		High	[T].GGKAPRKQLATK.[A]	2×Methyl [K7(99.7); K12(100)]	0.012	0.0023	1	2
H00131		12	23	H00003 3×Methyl [K14(100); K18(100); K23(100)]		High	[T].GGKAPRKQLATK.[A]	3×Methyl [K3(100); K7(100); K12(100)]	0.015	0.0023	1	1
H00132		12	24			High	[T].GGKAPRKQLATKA.[A]		0.036	0.0023	1	3		3.38318e+06	5.13342e+06	1.51734
H00133		12	24	H00003 1×Methyl [K18(99)]		High	[T].GGKAPRKQLATKA.[A]	1×Methyl [K7(99)]	0.064	0.0023	1	1
H00134		13	20			High	[G].GKAPRKQL.[A]	1×Methyl [R/K]	0.19	0.0063	1	1		345848	1.08909e+07	31.4903
H00135		13	23	H00003 1×Methyl [K23(100)]	K23	High	[G].GKAPRKQLATK.[A]	1×Methyl [K11(100)]	0.16	0.0023	1	2		519343	6.63616e+07	127.78
H00136		13	23	H00003 2×Methyl [K18(99.8); K23(100)]	K18, K23	High	[G].GKAPRKQLATK.[A]	2×Methyl [K6(99.8); K11(100)]	0.045	0.0023	1	1		371693	7.50185e+07	201.829
H00137		14	23	H00003 1×Methyl [K23(100)]		High	[G].KAPRKQLATK.[A]	1×Methyl [K10(100)]	0.15	0.0023	1	1
H00138		14	23	H00003 2×Methyl [K18(99.6); K23(100)]		High	[G].KAPRKQLATK.[A]	2×Methyl [K5(99.6); K10(100)]	0.1	0.0023	1	1
H00139		15	23			High	[K].APRKQLATK.[A]		0.16	0.0023	1	5		9731649	1.63173e+07	1.67673
H00140		16	23			High	[A].PRKQLATK.[A]		0.093	0.0023	1	6		8.89526e+06	1.41229e+06	0.158769
H00141		24	36	H00003 1×Methyl [K36(100)]	K36	High	[K].AARKSAPATGGVK.[K]	1×Methyl [K13(100)]	0.011	0.0023	1	1		89874.1	1.17871e+07	131.152
H00142		24	39			High	[K].AARKSAPATGGVKKPH.[R]		0.00084	0.0023	1	2
H00143		24	39			High	[K].AARKSAPATGGVKKPH.[R]	1×Methyl [K/R]	0.026	0.0023	1	2		1.30765e+06	1.37541e+07	10.5181
H00144		24	39			High	[K].AARKSAPATGGVKKPH.[R]	2×Methyl [R/K]	0.0014	0.0023	1	1		443601	9.47276e+06	21.3543
H00145		24	44			High	[K].AARKSAPATGGVKKPHRYRPG.[T]		5.8e-05	0.0023	1	127		1.42414e+09	1.34892e+08	0.0947184
H00146		24	44			High	[K].AARKSAPATGGVKKPHRYRPG.[T]	1×Methyl [K/R]	0.00087	0.0023	1	73		51751.6	4.91069e+08	9488.96
H00147		24	44	H00003 2×Methyl [K36(99.6); R/K]	K36	High	[K].AARKSAPATGGVKKPHRYRPG.[T]	2×Methyl [K13(99.6); R/K]	0.00084	0.0023	1	49		419642	1.12898e+08	269.034
H00148		24	44	H00003 1×Methyl [K/R]; 1×Dimethyl [K36(98.3)]	K36	High	[K].AARKSAPATGGVKKPHRYRPG.[T]	1×Methyl [K/R]; 1×Dimethyl [K13(98.3)]	0.038	0.0023	1	18		33534.3	5.06949e+06	151.173
H00149		24	46			High	[K].AARKSAPATGGVKKPHRYRPGTV.[A]		3.8e-05	0.0023	1	191		2.15589e+09	2.03057e+08	0.094187
H00150		24	46			High	[K].AARKSAPATGGVKKPHRYRPGTV.[A]	1×Methyl [K/R]	0.00013	0.0023	1	93		377639	4.51487e+08	1195.55
H00151		24	46	H00003 2×Methyl [K36(100); R/K]	K36	High	[K].AARKSAPATGGVKKPHRYRPGTV.[A]	2×Methyl [K13(100); R/K]	9e-05	0.0023	1	56		470094	2.44039e+08	519.127
H00152		24	46	H00003 1×Methyl [R/K]; 1×Dimethyl [R42(98.8)]		High	[K].AARKSAPATGGVKKPHRYRPGTV.[A]	1×Methyl [R/K]; 1×Dimethyl [R19(98.8)]	0.056	0.0023	1	29
H00153		24	47			High	[K].AARKSAPATGGVKKPHRYRPGTVA.[L]		0.0068	0.0023	1	29		778027	673764	0.86599
H00154		24	48			High	[K].AARKSAPATGGVKKPHRYRPGTVAL.[R]		4.1e-05	0.0023	1	81		3.83081e+08	7.79885e+06	0.0203582
H00155		24	48			High	[K].AARKSAPATGGVKKPHRYRPGTVAL.[R]	1×Methyl [K/R]	0.0044	0.0023	1	55
H00156		25	36	H00003 2×Methyl [K36(100); R/K]		High	[A].ARKSAPATGGVK.[K]	2×Methyl [K12(100); R/K]	0.12	0.0023	1	3
H00157		25	44			High	[A].ARKSAPATGGVKKPHRYRPG.[T]		0.00013	0.0023	1	127		1.17237e+09	1.47343e+08	0.125679
H00158		25	44	H00003 1×Methyl [K36(99.5)]	K36	High	[A].ARKSAPATGGVKKPHRYRPG.[T]	1×Methyl [K12(99.5)]	0.0019	0.0023	1	61		590902	2.31547e+08	391.853
H00159		25	44	H00003 2×Methyl [K36(100); R/K]	K36	High	[A].ARKSAPATGGVKKPHRYRPG.[T]	2×Methyl [K12(100); R/K]	0.00063	0.0023	1	51		299405	1.50332e+08	502.101
H00160		25	45			High	[A].ARKSAPATGGVKKPHRYRPGT.[V]		0.11	0.0023	1	1		5.0118e+06	39706.5	0.00792261
H00161		25	46			High	[A].ARKSAPATGGVKKPHRYRPGTV.[A]		2e-05	0.0023	1	189		1560401095	2.54187e+08	0.162898
H00162		25	46			High	[A].ARKSAPATGGVKKPHRYRPGTV.[A]	1×Methyl [K/R]	0.00056	0.0023	1	98		219418	3.18917e+08	1453.47
H00163		25	46	H00003 2×Methyl [K36(99.7); R/K]	K36	High	[A].ARKSAPATGGVKKPHRYRPGTV.[A]	2×Methyl [K12(99.7); R/K]	0.00034	0.0023	1	55		454886	9.99519e+07	219.73
H00164		25	48			High	[A].ARKSAPATGGVKKPHRYRPGTVAL.[R]		0.00016	0.0023	1	83		2.00981e+08	9.5755e+06	0.0476437
H00165		25	48	H00003 1×Methyl [K36(99.3)]	K36	High	[A].ARKSAPATGGVKKPHRYRPGTVAL.[R]	1×Methyl [K12(99.3)]	0.023	0.0023	1	34		70421.1	7.60045e+06	107.929
H00166		26	44			High	[A].RKSAPATGGVKKPHRYRPG.[T]		0.00025	0.0023	1	71		1.90651e+08	1.90106e+07	0.099714
H00167		26	44			High	[A].RKSAPATGGVKKPHRYRPG.[T]	1×Methyl [K/R]	0.0042	0.0023	1	65		897854	8.91268e+07	99.2666
H00168		26	44			High	[A].RKSAPATGGVKKPHRYRPG.[T]	2×Methyl [R/K]	0.019	0.0023	1	33		245901	4.39502e+07	178.731
H00169		26	46			High	[A].RKSAPATGGVKKPHRYRPGTV.[A]		0.0002	0.0023	1	116		2.08428e+08	5.0368e+07	0.241657
H00170		26	46			High	[A].RKSAPATGGVKKPHRYRPGTV.[A]	1×Methyl [K/R]	0.00092	0.0023	1	78		495647	9.28518e+07	187.335
H00171		26	46	H00003 2×Methyl [K36(99.6); R/K]	K36	High	[A].RKSAPATGGVKKPHRYRPGTV.[A]	2×Methyl [K11(99.6); R/K]	0.0021	0.0023	1	33		104580	2.06047e+07	197.024
H00172		26	48			High	[A].RKSAPATGGVKKPHRYRPGTVAL.[R]		0.0015	0.0023	1	25		19884789	5.42392e+06	0.272767
H00173		27	44			High	[R].KSAPATGGVKKPHRYRPG.[T]		0.00047	0.0023	1	49		51780417	1.30489e+07	0.252005
H00174		27	44			High	[R].KSAPATGGVKKPHRYRPG.[T]	1×Methyl [K/R]	0.0055	0.0023	1	25
H00175		27	44	H00003 2×Methyl [K27(100); K36(99.6)]		High	[R].KSAPATGGVKKPHRYRPG.[T]	2×Methyl [K1(100); K10(99.6)]	0.0045	0.0023	1	13
H00176		27	46			High	[R].KSAPATGGVKKPHRYRPGTV.[A]		0.00023	0.0023	1	51		5.04183e+08	1.95031e+07	0.0386826
H00177		27	46			High	[R].KSAPATGGVKKPHRYRPGTV.[A]	1×Methyl [K/R]	0.0056	0.0023	1	36		505727	4.96091e+07	98.0948
H00178		27	46	H00003 2×Methyl [K27(100); K/R]	K27	High	[R].KSAPATGGVKKPHRYRPGTV.[A]	2×Methyl [K1(100); K/R]	0.015	0.0023	1	12		343756	1.18032e+07	34.336
H00179		27	47			High	[R].KSAPATGGVKKPHRYRPGTVA.[L]		0.13	0.0023	1	3		9615777	261708	0.0272165
H00180		27	48			High	[R].KSAPATGGVKKPHRYRPGTVAL.[R]		0.00074	0.0023	1	34		89335128	2.99983e+07	0.335795
H00181		27	49			High	[R].KSAPATGGVKKPHRYRPGTVALR.[E]		0.0041	0.0023	1	29		2.19632e+07	367333	0.016725
H00182		28	39			High	[K].SAPATGGVKKPH.[R]		0.019	0.0023	1	2		23819266	9.63189e+06	0.404374
H00183		28	39			High	[K].SAPATGGVKKPH.[R]	1×Methyl [K]	0.053	0.0023	1	2
H00184		28	44			High	[K].SAPATGGVKKPHRYRPG.[T]		0.011	0.0023	1	41		1015681664	1.30231e+08	0.128221
H00185		28	44			High	[K].SAPATGGVKKPHRYRPG.[T]	1×Methyl [K/R]	0.018	0.0023	1	29		4466832	3.5024e+08	78.409
H00186		28	44			High	[K].SAPATGGVKKPHRYRPG.[T]	2×Methyl [K/R]	0.061	0.0023	1	14		323336	2.18919e+07	67.7064
H00187		28	46			High	[K].SAPATGGVKKPHRYRPGTV.[A]		0.0018	0.0023	1	66		1.2608e+09	2.42665e+08	0.192469
H00188		28	46	H00003 1×Methyl [K36(99.7)]	K36	High	[K].SAPATGGVKKPHRYRPGTV.[A]	1×Methyl [K9(99.7)]	0.021	0.0023	1	42		24108	6.02445e+08	24989.5
H00189		28	46	H00003 1×Dimethyl [R40(97.7)]	R40	High	[K].SAPATGGVKKPHRYRPGTV.[A]	1×Dimethyl [R13(97.7)]	0.093	0.0023	1	17		561433	3.39886e+07	60.539
H00190		28	47			High	[K].SAPATGGVKKPHRYRPGTVA.[L]		0.011	0.0023	1	31		15459413	1.22224e+07	0.790613
H00191		28	48			High	[K].SAPATGGVKKPHRYRPGTVAL.[R]		0.0053	0.0023	1	50		240219714	7.34694e+07	0.305843
H00192		28	48			High	[K].SAPATGGVKKPHRYRPGTVAL.[R]	1×Methyl [K/R]	0.045	0.0023	1	40		27102.1	1.15576e+08	4264.45
H00193		28	49			High	[K].SAPATGGVKKPHRYRPGTVALR.[E]		0.0032	0.0023	1	44		2.01049e+08	2.35882e+07	0.117325
H00194		28	49			High	[K].SAPATGGVKKPHRYRPGTVALR.[E]	1×Methyl [R/K]	0.14	0.0023	1	6		627077	3.83783e+07	61.2019
H00195		29	39			High	[S].APATGGVKKPH.[R]		0.0029	0.0023	1	3		4.71316e+06	881146	0.186954
H00196		29	40			High	[S].APATGGVKKPHR.[Y]		0.034	0.0023	1	1		2.12638e+06	415905	0.195594
H00197		29	44			High	[S].APATGGVKKPHRYRPG.[T]		0.0012	0.0023	1	47		1990164672	1.94264e+08	0.0976119
H00198		29	44			High	[S].APATGGVKKPHRYRPG.[T]	1×Methyl [K/R]	0.013	0.0023	1	23		285687	3.48021e+08	1218.19
H00199		29	46			High	[S].APATGGVKKPHRYRPGTV.[A]		0.0011	0.0023	1	58		2.50968e+09	2.73577e+08	0.109008
H00200		29	46			High	[S].APATGGVKKPHRYRPGTV.[A]	1×Methyl [K/R]	0.0066	0.0023	1	34		197320	4.83427e+08	2449.97
H00201		29	46	H00003 1×Dimethyl [R42(100)]		High	[S].APATGGVKKPHRYRPGTV.[A]	1×Dimethyl [R14(100)]	0.12	0.0023	1	17
H00202		29	47			High	[S].APATGGVKKPHRYRPGTVA.[L]		0.0078	0.0023	1	18		52839088	1.37587e+07	0.260388
H00203		29	48			High	[S].APATGGVKKPHRYRPGTVAL.[R]		0.0032	0.0023	1	50		151428880	1.99225e+07	0.131564
H00204		29	48	H00003 1×Methyl [K36(99.2)]	K36	High	[S].APATGGVKKPHRYRPGTVAL.[R]	1×Methyl [K8(99.2)]	0.013	0.0023	1	31		417579	6.01915e+07	144.144
H00205		29	49			High	[S].APATGGVKKPHRYRPGTVALR.[E]		0.0074	0.0023	1	35		291168816	1.48174e+07	0.0508893
H00206		29	49			High	[S].APATGGVKKPHRYRPGTVALR.[E]	1×Methyl [K/R]	0.12	0.0023	1	20		457534	1.06538e+07	23.2853
H00207		30	39			High	[A].PATGGVKKPH.[R]		0.12	0.0023	1	2		1176705	375409	0.319034
H00208		30	44			High	[A].PATGGVKKPHRYRPG.[T]		0.0029	0.0023	1	24		154260204	1.12745e+07	0.0730875
H00209		30	44			High	[A].PATGGVKKPHRYRPG.[T]	1×Methyl [K/R]	0.022	0.0023	1	14		331998	3.33517e+07	100.458
H00210		30	46			High	[A].PATGGVKKPHRYRPGTV.[A]		0.00049	0.0023	1	35		135221248	1.6916e+07	0.125098
H00211		30	46	H00003 1×Methyl [K36(99.7)]	K36	High	[A].PATGGVKKPHRYRPGTV.[A]	1×Methyl [K7(99.7)]	0.014	0.0023	1	17		577372	1.7629e+07	30.5333
H00212		30	48			High	[A].PATGGVKKPHRYRPGTVAL.[R]		0.014	0.0023	1	16		7.04382e+06	635164	0.0901733
H00213		30	49			High	[A].PATGGVKKPHRYRPGTVALR.[E]		0.0044	0.0023	1	11		18579490	356029	0.0191625
H00214		30	49			High	[A].PATGGVKKPHRYRPGTVALR.[E]	1×Methyl [K/R]	0.21	0.0063	1	1
H00215		31	44			High	[P].ATGGVKKPHRYRPG.[T]		0.021	0.0023	1	10
H00216		31	46			High	[P].ATGGVKKPHRYRPGTV.[A]		0.0042	0.0023	1	15		8074370	284298	0.03521
H00217		31	49			High	[P].ATGGVKKPHRYRPGTVALR.[E]		0.1	0.0023	1	1
H00218		32	44			High	[A].TGGVKKPHRYRPG.[T]		0.02	0.0023	1	27		85361894	5.28374e+06	0.0618981
H00219		32	46			High	[A].TGGVKKPHRYRPGTV.[A]		0.013	0.0023	1	26		272946432	3.31952e+07	0.121618
H00220		32	46	H00003 1×Methyl [K36(99.5)]	K36	High	[A].TGGVKKPHRYRPGTV.[A]	1×Methyl [K5(99.5)]	0.054	0.0023	1	20		100424	9.49351e+07	945.34
H00221		32	48			High	[A].TGGVKKPHRYRPGTVAL.[R]		0.11	0.0023	1	21		3.3158e+07	5.18254e+06	0.156298
H00222		32	49			High	[A].TGGVKKPHRYRPGTVALR.[E]		0.011	0.0023	1	13		9260780	489485	0.0528557
H00223		33	44			High	[T].GGVKKPHRYRPG.[T]		0.032	0.0023	1	31		57511424	452320	0.00786487
H00224		33	44	H00003 1×Methyl [K36(99.4)]	K36	High	[T].GGVKKPHRYRPG.[T]	1×Methyl [K4(99.4)]	0.087	0.0023	1	4		403640	1.8126e+07	44.9064
H00225		33	46			High	[T].GGVKKPHRYRPGTV.[A]		0.031	0.0023	1	36		382237664	5.89378e+07	0.154192
H00226		33	46			High	[T].GGVKKPHRYRPGTV.[A]	1×Methyl [K/R]	0.028	0.0023	1	22		15098764	5.63838e+07	3.73433
H00227		33	49			High	[T].GGVKKPHRYRPGTVALR.[E]		0.0035	0.0023	1	13		25416094	192398	0.00756994
H00228		33	49			High	[T].GGVKKPHRYRPGTVALR.[E]	1×Methyl [K/R]	0.2	0.0063	1	2
H00229		34	44			High	[G].GVKKPHRYRPG.[T]		0.06	0.0023	1	25		205089976	3.54931e+07	0.173061
H00230		34	46			High	[G].GVKKPHRYRPGTV.[A]		0.042	0.0023	1	35		219009888	3.4277e+07	0.156509
H00231		34	46			High	[G].GVKKPHRYRPGTV.[A]	1×Methyl [K/R]	0.2	0.0063	1	16		396251	7.43883e+07	187.73
H00232		34	49			High	[G].GVKKPHRYRPGTVALR.[E]		0.06	0.0023	1	10
H00233		34	49			High	[G].GVKKPHRYRPGTVALR.[E]	1×Methyl [K/R]	0.2	0.0063	1	4
H00234		35	46			High	[G].VKKPHRYRPGTV.[A]		0.078	0.0023	1	4		8946623	244302	0.0273066
H00235		37	46			High	[K].KPHRYRPGTV.[A]		0.048	0.0023	1	18		38863580	1.95122e+07	0.50207
H00236		40	49			High	[H].RYRPGTVALR.[E]		0.0099	0.0023	1	7		11721920	1.72486e+07	1.47149
H00237		42	49			High	[Y].RPGTVALR.[E]		0.1	0.0023	1	2		11435135	6.38527e+06	0.558391
H00238		45	54			High	[G].TVALREIRRY.[Q]		0.2	0.0063	1	2		12456727	6.94782e+06	0.557757
H00239		47	59			High	[V].ALREIRRYQKSTE.[L]		0.13	0.0023	1	4		44443640	1.14905e+07	0.258542
H00240		49	59			High	[L].REIRRYQKSTE.[L]		0.18	0.0063	1	2		39548348	3.17134e+07	0.80189
H00241		49	63			High	[L].REIRRYQKSTELLIR.[K]		0.055	0.0023	1	25		34253756	3.40489e+07	0.994019
H00242		50	63			High	[R].EIRRYQKSTELLIR.[K]		0.0097	0.0023	1	17		2.17065e+07	3.86316e+07	1.77973
H00243		53	60			High	[R].RYQKSTEL.[L]		0.069	0.0023	1	3		3.86462e+06	5.17724e+06	1.33965
H00244		53	63			High	[R].RYQKSTELLIR.[K]		0.0078	0.0023	1	10		6.49081e+06	1.10315e+08	16.9956
H00245		54	63			High	[R].YQKSTELLIR.[K]		0.088	0.0023	1	2		1.73141e+06	480093	0.277284
H00246		55	63			High	[Y].QKSTELLIR.[K]		0.051	0.0023	1	15		521617225	2.1253e+09	4.07444
H00247		55	63	H00003 1×Methyl [K56(100)]	K56	High	[Y].QKSTELLIR.[K]	1×Methyl [K2(100)]	0.025	0.0023	1	2		146689	1.12768e+07	76.8754
H00248		55	68			High	[Y].QKSTELLIRKLPFQ.[R]		0.0088	0.0023	1	3		4.96981e+06	597962	0.120319
H00249		55	69			High	[Y].QKSTELLIRKLPFQR.[L]		0.011	0.0023	1	7		13182519	612605	0.046471
H00250		55	70			High	[Y].QKSTELLIRKLPFQRL.[V]		0.0051	0.0023	1	33		9.11944e+07	3.89075e+06	0.0426644
H00251		56	63			High	[Q].KSTELLIR.[K]		0.051	0.0023	1	7		8134870	2.83594e+07	3.48616
H00252		57	63			High	[K].STELLIR.[K]		0.16	0.0023	1	7		146426240	2.48945e+08	1.70014
H00253		57	70			High	[K].STELLIRKLPFQRL.[V]		0.016	0.0023	1	3		1.78572e+06	261291	0.146322
H00254		58	68			High	[S].TELLIRKLPFQ.[R]		0.13	0.0023	1	4		1719613	380167	0.221077
H00255		58	69			High	[S].TELLIRKLPFQR.[L]		0.017	0.0023	1	7		6187338	13783	0.00222761
H00256		58	70			High	[S].TELLIRKLPFQRL.[V]		0.0073	0.0023	1	19		34354182	1.64613e+06	0.0479165
H00257		59	69			High	[T].ELLIRKLPFQR.[L]		0.051	0.0023	1	2
H00258		59	70			High	[T].ELLIRKLPFQRL.[V]		0.005	0.0023	1	14		1.41368e+07	263768	0.0186582
H00259		60	67			High	[E].LLIRKLPF.[Q]		0.091	0.0023	1	9		32098196	458028	0.0142696
H00260		60	68			High	[E].LLIRKLPFQ.[R]		0.015	0.0023	1	11		50861700	2.39346e+06	0.0470581
H00261		60	69			High	[E].LLIRKLPFQR.[L]		0.015	0.0023	1	7
H00262		60	70			High	[E].LLIRKLPFQRL.[V]		0.0099	0.0023	1	104		1.30804e+09	5.47251e+07	0.0418375
H00263		60	71			High	[E].LLIRKLPFQRLV.[R]		0.14	0.0023	1	2
H00264		60	72			High	[E].LLIRKLPFQRLVR.[E]		0.051	0.0023	1	19		18760681	212646	0.0113347
H00265		60	73			High	[E].LLIRKLPFQRLVRE.[I]		0.19	0.0063	1	19
H00266		61	67			High	[L].LIRKLPF.[Q]		0.1	0.0023	1	9		28856932	4.47607e+06	0.155112
H00267		61	68			High	[L].LIRKLPFQ.[R]		0.04	0.0023	1	17		5.47418e+07	6.29018e+06	0.114906
H00268		61	69			High	[L].LIRKLPFQR.[L]		0.044	0.0023	1	9		35056596	2.1271e+06	0.0606762
H00269		61	70			High	[L].LIRKLPFQRL.[V]		0.0039	0.0023	1	122		1.56233e+09	2.71465e+06	0.00173756
H00270		61	71			High	[L].LIRKLPFQRLV.[R]		0.18	0.0063	1	6		1.6319e+06	125335	0.0768027
H00271		61	72			High	[L].LIRKLPFQRLVR.[E]		0.065	0.0023	1	34		3.47647e+07	777343	0.0223601
H00272		61	73			High	[L].LIRKLPFQRLVRE.[I]		0.035	0.0023	1	12		19652704	237788	0.0120995
H00273		62	68			High	[L].IRKLPFQ.[R]		0.071	0.0023	1	12		33465408	6.32897e+06	0.18912
H00274		62	69			High	[L].IRKLPFQR.[L]		0.15	0.0023	1	1
H00275		62	70			High	[L].IRKLPFQRL.[V]		0.011	0.0023	1	57		708214430	1.73214e+08	0.244579
H00276		62	71			High	[L].IRKLPFQRLV.[R]		0.11	0.0023	1	3
H00277		64	70			High	[R].KLPFQRL.[V]		0.15	0.0023	1	218		1.00404e+10	1.31389e+10	1.30861
H00278		64	71			High	[R].KLPFQRLV.[R]		0.11	0.0023	1	12		22695432	2.69497e+06	0.118745
H00279		64	72			High	[R].KLPFQRLVR.[E]		0.059	0.0023	1	22		448638528	1.0261e+08	0.228715
H00280		64	73			High	[R].KLPFQRLVRE.[I]		0.18	0.0045	1	7		223746000	1.60019e+07	0.0715182
H00281		66	72			High	[L].PFQRLVR.[E]		0.084	0.0023	1	5		7.07882e+06	499091	0.0705048
H00282		66	73			High	[L].PFQRLVRE.[I]		0.065	0.0023	1	1		1.9453e+06	195697	0.1006
H00283		70	78			High	[R].LVREIAQDF.[K]		0.12	0.0023	1	8		33157582	9.63675e+06	0.290635
H00284		71	79			High	[L].VREIAQDFK.[T]		0.069	0.0023	1	2		1.32156e+06	2.49769e+06	1.88996
H00285		71	82			High	[L].VREIAQDFKTDL.[R]		0.074	0.0023	1	1
H00286		71	84			High	[L].VREIAQDFKTDLRF.[Q]		0.17	0.0023	1	3
H00287		71	85			High	[L].VREIAQDFKTDLRFQ.[S]		0.0019	0.0023	1	3
H00288		73	84			High	[R].EIAQDFKTDLRF.[Q]		0.13	0.0023	1	3
H00289		73	85			High	[R].EIAQDFKTDLRFQ.[S]		0.011	0.0023	1	4		3.5363e+06	455590	0.128832
H00290		74	80			High	[E].IAQDFKT.[D]		0.18	0.0045	1	6		13749625	8.39609e+06	0.610642
H00291		74	81			High	[E].IAQDFKTD.[L]		0.11	0.0023	1	5		22397992	1.1332e+07	0.505939
H00292		74	82			High	[E].IAQDFKTDL.[R]		0.037	0.0023	1	7		21028512	1.18996e+07	0.56588
H00293		74	83			High	[E].IAQDFKTDLR.[F]		0.055	0.0023	1	3		5.80069e+06	2.66912e+06	0.460138
H00294		74	84			High	[E].IAQDFKTDLRF.[Q]		0.016	0.0023	1	8		59109140	5.73423e+06	0.0970109
H00295		74	85			High	[E].IAQDFKTDLRFQ.[S]		0.0061	0.0023	1	17		288830272	3.06075e+07	0.105971
H00296		74	87			High	[E].IAQDFKTDLRFQSS.[A]		0.021	0.0023	1	1
H00297		75	82			High	[I].AQDFKTDL.[R]		0.16	0.0023	1	4		15594533	4.28418e+06	0.274723
H00298		75	84			High	[I].AQDFKTDLRF.[Q]		0.053	0.0023	1	7		1.38113e+07	3.30768e+06	0.239491
H00299		75	85			High	[I].AQDFKTDLRFQ.[S]		0.012	0.0023	1	6		5.1409e+07	1.30821e+07	0.254471
H00300		76	84			High	[A].QDFKTDLRF.[Q]		0.2	0.0063	1	11
H00301		76	85			High	[A].QDFKTDLRFQ.[S]		0.032	0.0023	1	5		3.76208e+07	3.12776e+07	0.831391
H00302		77	84			High	[Q].DFKTDLRF.[Q]		0.092	0.0023	1	9		45030412	2.87113e+07	0.637598
H00303		77	85			High	[Q].DFKTDLRFQ.[S]		0.081	0.0023	1	8		1.2504e+06	289261	0.231334
H00304		78	85			High	[D].FKTDLRFQ.[S]		0.086	0.0023	1	4		835048	2.49427e+06	2.98698
H00305		79	85			High	[F].KTDLRFQ.[S]		0.13	0.0023	1	322		1.87334e+10	2.14134e+10	1.14306
H00306		79	85	H00003 1×Methyl [K79(99.7)]	K79	High	[F].KTDLRFQ.[S]	1×Methyl [K1(99.7)]	0.11	0.0023	1	2		252945	1.34828e+07	53.3033
H00307		79	87			High	[F].KTDLRFQSS.[A]		0.11	0.0023	1	6		108625288	5.82242e+07	0.53601
H00308		93	103			High	[L].QEASEAYLVAL.[F]		0.22	0.0063	1	3		10993985	2.30413e+06	0.209581
H00309		100	115			High	[Y].LVALFEDTNLCAIHAK.[R]	1×Carbamidomethyl [C11]	0.063	0.0023	1	1
H00310		102	113			High	[V].ALFEDTNLCAIH.[A]	1×Carbamidomethyl [C9]	0.02	0.0023	1	4		4.23473e+06	551852	0.130316
H00311		102	114			High	[V].ALFEDTNLCAIHA.[K]	1×Carbamidomethyl [C9]	0.091	0.0023	1	1
H00312		102	115			High	[V].ALFEDTNLCAIHAK.[R]	1×Carbamidomethyl [C9]	0.0018	0.0023	1	5		17916900	1.55183e+06	0.0866129
H00313		103	113			High	[A].LFEDTNLCAIH.[A]	1×Carbamidomethyl [C8]	0.015	0.0023	1	8		50765740	7.48981e+06	0.147537
H00314		103	114			High	[A].LFEDTNLCAIHA.[K]	1×Carbamidomethyl [C8]	0.015	0.0023	1	4		3.52037e+06	389245	0.11057
H00315		103	115			High	[A].LFEDTNLCAIHAK.[R]	1×Carbamidomethyl [C8]	0.00095	0.0023	1	11		135164848	1.98035e+07	0.146514
H00316		103	115	H00003 1×Methyl [K115(100)]		High	[A].LFEDTNLCAIHAK.[R]	1×Carbamidomethyl [C8]; 1×Methyl [K13(100)]	0.084	0.0023	1	1
H00317		103	122			High	[A].LFEDTNLCAIHAKRVTIMPK.[D]	1×Carbamidomethyl [C8]; 1×Oxidation [M18(100)]	0.0016	0.0023	1	1		857620	255942	0.298433
H00318		104	113			High	[L].FEDTNLCAIH.[A]	1×Carbamidomethyl [C7]	0.03	0.0023	1	14		1.05006e+08	4.16315e+07	0.396466
H00319		104	114			High	[L].FEDTNLCAIHA.[K]	1×Carbamidomethyl [C7]	0.048	0.0023	1	5		20295122	4.28457e+06	0.211113
H00320		104	115			High	[L].FEDTNLCAIHAK.[R]	1×Carbamidomethyl [C7]	0.01	0.0023	1	9		384594297	1.14153e+08	0.296815
H00321		104	115	H00003 1×Methyl [K115(100)]	K115	High	[L].FEDTNLCAIHAK.[R]	1×Carbamidomethyl [C7]; 1×Methyl [K12(100)]	0.05	0.0023	1	2		589188	4.93102e+06	8.36918
H00322		104	122			High	[L].FEDTNLCAIHAKRVTIMPK.[D]	1×Carbamidomethyl [C7]; 1×Oxidation [M17(100)]	0.0026	0.0023	1	3		5.9266e+06	131849	0.022247
H00323		105	115			High	[F].EDTNLCAIHAK.[R]	1×Carbamidomethyl [C6]	0.034	0.0023	1	7		1.33815e+07	3.36412e+06	0.2514
H00324		106	115			High	[E].DTNLCAIHAK.[R]	1×Carbamidomethyl [C5]	0.059	0.0023	1	2
H00325		108	115			High	[T].NLCAIHAK.[R]	1×Carbamidomethyl [C3]	0.08	0.0023	1	2		5.63733e+06	1.4694e+06	0.260655
H00326		111	122			High	[C].AIHAKRVTIMPK.[D]	1×Oxidation [M10(100)]	0.087	0.0023	1	2		9922509	1.60418e+06	0.16167
H00327		111	127			High	[C].AIHAKRVTIMPKDIQLA.[R]	1×Oxidation [M10(100)]	0.058	0.0023	1	5		13938394	197252	0.0141517
H00328		111	128			High	[C].AIHAKRVTIMPKDIQLAR.[R]	1×Oxidation [M10(100)]	0.0024	0.0023	1	8		27607468	440056	0.0159397
H00329		111	128			High	[C].AIHAKRVTIMPKDIQLAR.[R]		0.003	0.0023	1	3		5942021	78124.3	0.0131478
H00330		113	122			High	[I].HAKRVTIMPK.[D]	1×Oxidation [M8(100)]	0.058	0.0023	1	10		95440320	4.25005e+07	0.445309
H00331		113	122			High	[I].HAKRVTIMPK.[D]		0.011	0.0023	1	15		50970656	2.81318e+07	0.551922
H00332		113	127			High	[I].HAKRVTIMPKDIQLA.[R]	1×Oxidation [M8(100)]	0.051	0.0023	1	11		42100679	4.66708e+06	0.110855
H00333		113	127			High	[I].HAKRVTIMPKDIQLA.[R]		0.056	0.0023	1	5		1.03554e+07	186149	0.0179761
H00334		113	128			High	[I].HAKRVTIMPKDIQLAR.[R]	1×Oxidation [M8(100)]	0.0014	0.0023	1	18		94046168	6.77162e+06	0.0720032
H00335		113	128			High	[I].HAKRVTIMPKDIQLAR.[R]		0.00045	0.0023	1	6		44868932	275115	0.00613153
H00336		114	122			High	[H].AKRVTIMPK.[D]	1×Oxidation [M7(100)]	0.068	0.0023	1	2		21168144	1.87426e+07	0.885416
H00337		114	122			High	[H].AKRVTIMPK.[D]		0.16	0.0023	1	5		9217477	1.39619e+07	1.51472
H00338		114	123			High	[H].AKRVTIMPKD.[I]	1×Oxidation [M7(100)]	0.18	0.0045	1	1		4.47879e+06	509168	0.113684
H00339		114	125			High	[H].AKRVTIMPKDIQ.[L]	1×Oxidation [M7(100)]	0.0064	0.0023	1	6		11481912	1.06779e+07	0.929977
H00340		114	126			High	[H].AKRVTIMPKDIQL.[A]	1×Oxidation [M7(100)]	0.028	0.0023	1	2		5.39949e+06	5.82029e+06	1.07793
H00341		114	127			High	[H].AKRVTIMPKDIQLA.[R]	1×Oxidation [M7(100)]	0.026	0.0023	1	13		71631800	5.22598e+07	0.729561
H00342		114	127			High	[H].AKRVTIMPKDIQLA.[R]		0.21	0.0063	1	5		16634241	5.05532e+06	0.30391
H00343		114	128			High	[H].AKRVTIMPKDIQLAR.[R]	1×Oxidation [M7(100)]	0.00042	0.0023	1	29		190436512	7.62071e+07	0.40017
H00344		114	128			High	[H].AKRVTIMPKDIQLAR.[R]		0.00096	0.0023	1	7		68480840	9.77947e+06	0.142806
H00345		114	128	H00003 1×Methyl [K122(100)]	K122	High	[H].AKRVTIMPKDIQLAR.[R]	1×Methyl [K9(100)]; 1×Oxidation [M7(100)]	0.00092	0.0023	1	4		35990.5	1.65977e+07	461.169
H00346		114	129			High	[H].AKRVTIMPKDIQLARR.[I]	1×Oxidation [M7(100)]	0.079	0.0023	1	1		1.70139e+06	227253	0.133569
H00347		114	131			High	[H].AKRVTIMPKDIQLARRIR.[G]	1×Oxidation [M7(100)]	0.0034	0.0023	1	17		49409023	351844	0.00712105
H00348		114	133			High	[H].AKRVTIMPKDIQLARRIRGE.[R]	1×Oxidation [M7(100)]	0.011	0.0023	1	11		47607744	126076	0.00264823
H00349		115	122			High	[A].KRVTIMPK.[D]	1×Oxidation [M6(100)]	0.13	0.0023	1	4		49698184	3.16367e+07	0.636576
H00350		115	125			High	[A].KRVTIMPKDIQ.[L]	1×Oxidation [M6(100)]	0.16	0.0023	1	4		14454499	1.35861e+07	0.939919
H00351		115	125			High	[A].KRVTIMPKDIQ.[L]		0.091	0.0023	1	5		4404440	6.39139e+06	1.45112
H00352		115	126			High	[A].KRVTIMPKDIQL.[A]	1×Oxidation [M6(100)]	0.1	0.0023	1	3		7504750	627329	0.0835909
H00353		115	127			High	[A].KRVTIMPKDIQLA.[R]	1×Oxidation [M6(100)]	0.15	0.0023	1	8		137254800	9.42165e+07	0.686435
H00354		115	127			High	[A].KRVTIMPKDIQLA.[R]		0.039	0.0023	1	6		22505682	8.36847e+06	0.371838
H00355		115	128			High	[A].KRVTIMPKDIQLAR.[R]	1×Oxidation [M6(100)]	0.0019	0.0023	1	28		272800827	1.53749e+08	0.563596
H00356		115	128			High	[A].KRVTIMPKDIQLAR.[R]		0.0077	0.0023	1	9		9.77716e+07	1.29878e+07	0.132838
H00357		115	128	H00003 1×Methyl [K122(100)]	K122	High	[A].KRVTIMPKDIQLAR.[R]	1×Methyl [K8(100)]; 1×Oxidation [M6(100)]	0.0041	0.0023	1	5		177423	2.99118e+07	168.59
H00358		115	131			High	[A].KRVTIMPKDIQLARRIR.[G]	1×Oxidation [M6(100)]	0.012	0.0023	1	20		53996791	407387	0.00754465
H00359		115	133			High	[A].KRVTIMPKDIQLARRIRGE.[R]	1×Oxidation [M6(100)]	0.011	0.0023	1	17		2.67977e+07	30446.3	0.00113615
H00360		116	122			High	[K].RVTIMPK.[D]	1×Oxidation [M5(100)]	0.14	0.0023	1	79		8616932728	6.88039e+09	0.798474
H00361		116	122			High	[K].RVTIMPK.[D]		0.16	0.0023	1	36		2740104518	3.58622e+09	1.30879
H00362		116	122	H00003 1×Methyl [K122(100)]	K122	High	[K].RVTIMPK.[D]	1×Methyl [K7(100)]	0.041	0.0023	1	5		17590.3	6.97423e+08	39648.2
H00363		116	122	H00003 1×Methyl [K122(100)]	K122	High	[K].RVTIMPK.[D]	1×Methyl [K7(100)]; 1×Oxidation [M5(100)]	0.11	0.0023	1	13		528504	1.33023e+09	2516.97
H00364		116	124			High	[K].RVTIMPKDI.[Q]	1×Oxidation [M5(100)]	0.055	0.0023	1	13		53286590	1.25264e+07	0.235077
H00365		116	124			High	[K].RVTIMPKDI.[Q]		0.18	0.0045	1	4		25722472	381129	0.014817
H00366		116	125			High	[K].RVTIMPKDIQ.[L]	1×Oxidation [M5(100)]	0.049	0.0023	1	9		157645856	1.64385e+08	1.04275
H00367		116	125			High	[K].RVTIMPKDIQ.[L]		0.025	0.0023	1	11		58634628	5.10716e+07	0.871014
H00368		116	126			High	[K].RVTIMPKDIQL.[A]	1×Oxidation [M5(100)]	0.17	0.0023	1	7		87742512	2.30814e+07	0.263059
H00369		116	126			High	[K].RVTIMPKDIQL.[A]		0.089	0.0023	1	4		10816243	515407	0.0476512
H00370		116	127			High	[K].RVTIMPKDIQLA.[R]	1×Oxidation [M5(100)]	0.16	0.0023	1	43		1.55864e+09	1.64297e+09	1.0541
H00371		116	127			High	[K].RVTIMPKDIQLA.[R]		0.11	0.0023	1	12		289285888	5.83831e+07	0.201818
H00372		116	127	H00003 1×Methyl [K122(100)]	K122	High	[K].RVTIMPKDIQLA.[R]	1×Methyl [K7(100)]	0.055	0.0023	1	4		455995	1.49726e+07	32.835
H00373		116	128			High	[K].RVTIMPKDIQLAR.[R]		0.0011	0.0023	1	26		1.27321e+09	1.4026e+08	0.110162
H00374		116	128			High	[K].RVTIMPKDIQLAR.[R]	1×Oxidation [M5(100)]	0.0024	0.0023	1	63		4310759101	2.15201e+09	0.499218
H00375		116	128	H00003 1×Methyl [K122(100)]	K122	High	[K].RVTIMPKDIQLAR.[R]	1×Methyl [K7(100)]; 1×Oxidation [M5(100)]	0.00077	0.0023	1	7		17645.9	4.27694e+08	24237.6
H00376		116	128	H00003 1×Methyl [K122(100)]	K122	High	[K].RVTIMPKDIQLAR.[R]	1×Methyl [K7(100)]	0.00047	0.0023	1	7		526628	3.37165e+07	64.0232
H00377		116	129			High	[K].RVTIMPKDIQLARR.[I]	1×Oxidation [M5(100)]	0.0034	0.0023	1	4		49725672	2.03725e+07	0.409697
H00378		116	129			High	[K].RVTIMPKDIQLARR.[I]		0.0088	0.0023	1	4		13287983	286874	0.021589
H00379		116	130			High	[K].RVTIMPKDIQLARRI.[R]	1×Oxidation [M5(100)]	0.18	0.0045	1	2		5.51724e+06	128359	0.023265
H00380		116	131			High	[K].RVTIMPKDIQLARRIR.[G]	1×Oxidation [M5(100)]	0.015	0.0023	1	40		1111087360	9.24089e+07	0.0831698
H00381		116	131			High	[K].RVTIMPKDIQLARRIR.[G]		0.013	0.0023	1	27		39269493	401687	0.010229
H00382		116	133			High	[K].RVTIMPKDIQLARRIRGE.[R]	1×Oxidation [M5(100)]	0.0052	0.0023	1	44		763839673	3.40746e+07	0.0446097
H00383		116	133			High	[K].RVTIMPKDIQLARRIRGE.[R]		0.062	0.0023	1	12		2.40229e+06	155865	0.0648817
H00384		116	135			High	[K].RVTIMPKDIQLARRIRGERA.[-]	1×Oxidation [M5(100)]	0.01	0.0023	1	43		1.32225e+08	6.65822e+06	0.0503551
H00385		117	128			High	[R].VTIMPKDIQLAR.[R]	1×Oxidation [M4(100)]	0.018	0.0023	1	2
H00386		117	128			High	[R].VTIMPKDIQLAR.[R]		0.037	0.0023	1	2		1.97382e+06	275081	0.139365
H00387		117	128			High	[R].VTIMPKDIQLAR.[R]	1×Methyl [K/R]; 1×Oxidation [M4(100)]	0.2	0.0063	1	1
H00388		118	128			High	[V].TIMPKDIQLAR.[R]	1×Oxidation [M3(100)]	0.015	0.0023	1	8		53340808	1.93124e+07	0.362057
H00389		118	128			High	[V].TIMPKDIQLAR.[R]		0.034	0.0023	1	4		16105392	535769	0.0332664
H00390		118	128	H00003 1×Methyl [K122(100)]	K122	High	[V].TIMPKDIQLAR.[R]	1×Methyl [K5(100)]; 1×Oxidation [M3(100)]	0.019	0.0023	1	3		160368	1.02091e+07	63.6606
H00391		118	128	H00003 1×Methyl [K122(100)]	K122	High	[V].TIMPKDIQLAR.[R]	1×Methyl [K5(100)]	0.11	0.0023	1	1		570291	1.24741e+06	2.18732
H00392		118	133			High	[V].TIMPKDIQLARRIRGE.[R]	1×Oxidation [M3(100)]	0.046	0.0023	1	5		14667556	726197	0.0495104
H00393		119	128			High	[T].IMPKDIQLAR.[R]	1×Oxidation [M2(100)]	0.021	0.0023	1	10		35784637	4.62355e+07	1.29205
H00394		119	128			High	[T].IMPKDIQLAR.[R]		0.025	0.0023	1	5		27055460	1.16273e+07	0.429758
H00395		119	128	H00003 1×Methyl [K122(100)]	K122	High	[T].IMPKDIQLAR.[R]	1×Methyl [K4(100)]; 1×Oxidation [M2(100)]	0.024	0.0023	1	4		87657.9	1.12877e+07	128.771
H00396		120	128			High	[I].MPKDIQLAR.[R]	1×Oxidation [M1(100)]	0.12	0.0023	1	1
H00397		121	128			High	[M].PKDIQLAR.[R]		0.054	0.0023	1	14		6.14029e+07	2.70251e+07	0.440128
H00398		121	128	H00003 1×Methyl [K122(100)]	K122	High	[M].PKDIQLAR.[R]	1×Methyl [K2(100)]	0.094	0.0023	1	1		293771	2.89704e+06	9.86157
H00399		123	133			High	[K].DIQLARRIRGE.[R]		0.18	0.0063	1	1		268538784	1.80073e+08	0.670566

## Sheet: H4
	No M/D/T peptides
