# Supplementary material for: SET7/9 exhibits sigmoidal kinetics on nucleosomes, hyperbolic kinetics on histones by an ordered sequential mechanism, and methylates lysine and arginine
Source: J Biol Chem. 2025 Aug 28;301(10):110639. doi: 10.1016/j.jbc.2025.110639 (PMC12514578; doi:10.1016/j.jbc.2025.110639)
Supplement: Supplemental Sheet 2 [file mmc3.xlsx]

## Sheet: combined_modified_peptide
Peptide Sequence	Modified Sequence	Prev AA	Next AA	Start	End		Start AA	End AA	Length	Peptide Length	Charges	Assigned Modifications	Protein	Protein ID	Entry Name	Gene	Protein Description	Mapped Genes	Mapped Proteins	SAM Spectral Count	noSAM Spectral Count	SAM Intensity	noSAM Intensity	SAM Match Type	noSAM Match Type	SAM Localization	noSAM Localization			-SAM	+SAM
TRSSRAGLQFPVGR	TRSSRAGLQFPVGR	K	V	17	30	1	17	30		14	3,4		sp|P04908|H2A1B_HUMAN	P04908	H2A1B_HUMAN	H2AC4	Histone H2A type 1-B/E			0	3	0	20565920	unmatched	MS/MS
SSRAGLQF	SSRAGLQF	R	P	19	26	1	17	30		8	2		sp|P04908|H2A1B_HUMAN	P04908	H2A1B_HUMAN	H2AC4	Histone H2A type 1-B/E			1	1	3.70316e+06	3812786	MS/MS	MS/MS
SSRAGLQFPV	SSRAGLQFPV	R	G	19	28	1	17	30		10	2		sp|P04908|H2A1B_HUMAN	P04908	H2A1B_HUMAN	H2AC4	Histone H2A type 1-B/E			3	3	32968686	28393304	MS/MS	MS/MS
SSRAGLQFPVG	SSRAGLQFPVG	R	R	19	29	1	17	30		11	2		sp|P04908|H2A1B_HUMAN	P04908	H2A1B_HUMAN	H2AC4	Histone H2A type 1-B/E			3	4	489127232	489126784	MS/MS	MS/MS
SSRAGLQFPVGR	SSRAGLQFPVGR	R	V	19	30	1	17	30		12	3		sp|P04908|H2A1B_HUMAN	P04908	H2A1B_HUMAN	H2AC4	Histone H2A type 1-B/E			7	13	1654332420	1807753600	MS/MS	MS/MS
SSRAGLQFPVGRVH	SSRAGLQFPVGRVH	R	R	19	32	1	17	32		14	2,3		sp|P04908|H2A1B_HUMAN	P04908	H2A1B_HUMAN	H2AC4	Histone H2A type 1-B/E			4	7	203390896	533394400	MS/MS	MS/MS
SRAGLQFPVG	SRAGLQFPVG	S	R	20	29	1	17	32		10	2		sp|P04908|H2A1B_HUMAN	P04908	H2A1B_HUMAN	H2AC4	Histone H2A type 1-B/E			1	2	4963364	2.97673e+06	MS/MS	MS/MS
SRAGLQFPVGR	SRAGLQFPVGR	S	V	20	30	1	17	32		11	2,3		sp|P04908|H2A1B_HUMAN	P04908	H2A1B_HUMAN	H2AC4	Histone H2A type 1-B/E			2	2	9258607	11996248	MS/MS	MS/MS
SRAGLQFPVGRVH	SRAGLQFPVGRVH	S	R	20	32	1	17	32		13	3		sp|P04908|H2A1B_HUMAN	P04908	H2A1B_HUMAN	H2AC4	Histone H2A type 1-B/E			0	1	0	11713420	unmatched	MS/MS
RAGLQFPVG	RAGLQFPVG	S	R	21	29	1	17	32		9	2		sp|P04908|H2A1B_HUMAN	P04908	H2A1B_HUMAN	H2AC4	Histone H2A type 1-B/E			2	3	62698716	51065008	MS/MS	MS/MS
RAGLQFPVGR	RAGLQFPVGR	S	V	21	30	1	17	32		10	2		sp|P04908|H2A1B_HUMAN	P04908	H2A1B_HUMAN	H2AC4	Histone H2A type 1-B/E			5	6	47417360	61179088	MS/MS	MS/MS
RAGLQFPVGRVH	RAGLQFPVGRVH	S	R	21	32	1	17	32		12	3		sp|P04908|H2A1B_HUMAN	P04908	H2A1B_HUMAN	H2AC4	Histone H2A type 1-B/E			2	5	10593604	22832676	MS/MS	MS/MS
AGLQFPVG	AGLQFPVG	R	R	22	29	1	17	32		8	2		sp|P04908|H2A1B_HUMAN	P04908	H2A1B_HUMAN	H2AC4	Histone H2A type 1-B/E			2	0	2.01486e+06	0	MS/MS	unmatched
AGLQFPVGR	AGLQFPVGR	R	V	22	30	1	17	32		9	2		sp|P04908|H2A1B_HUMAN	P04908	H2A1B_HUMAN	H2AC4	Histone H2A type 1-B/E			6	8	336054112	604411330	MS/MS	MS/MS
AGLQFPVGRVH	AGLQFPVGRVH	R	R	22	32	1	17	32		11	2,3		sp|P04908|H2A1B_HUMAN	P04908	H2A1B_HUMAN	H2AC4	Histone H2A type 1-B/E			1	6	123801256	1137770240	MS/MS	MS/MS
GLQFPVGR	GLQFPVGR	A	V	23	30	1	17	32		8	2		sp|P04908|H2A1B_HUMAN	P04908	H2A1B_HUMAN	H2AC4	Histone H2A type 1-B/E			6	9	422302816	568581440	MS/MS	MS/MS
GLQFPVGRVH	GLQFPVGRVH	A	R	23	32	1	17	32		10	2		sp|P04908|H2A1B_HUMAN	P04908	H2A1B_HUMAN	H2AC4	Histone H2A type 1-B/E			5	8	236815712	335443488	MS/MS	MS/MS
LQFPVGR	LQFPVGR	G	V	24	30	1	17	32		7	2		sp|P04908|H2A1B_HUMAN	P04908	H2A1B_HUMAN	H2AC4	Histone H2A type 1-B/E			3	4	26354824	27175066	MS/MS	MS/MS
LQFPVGRVH	LQFPVGRVH	G	R	24	32	1	17	32		9	2		sp|P04908|H2A1B_HUMAN	P04908	H2A1B_HUMAN	H2AC4	Histone H2A type 1-B/E			1	3	4.59693e+06	8791448	MS/MS	MS/MS
QFPVGRVH	QFPVGRVH	L	R	25	32	1	17	32		8	2		sp|P04908|H2A1B_HUMAN	P04908	H2A1B_HUMAN	H2AC4	Histone H2A type 1-B/E			8	8	23478450	46616292	MS/MS	MS/MS
FPVGRVH	FPVGRVH	Q	R	26	32	1	17	32	16	7	2		sp|P04908|H2A1B_HUMAN	P04908	H2A1B_HUMAN	H2AC4	Histone H2A type 1-B/E			2	9	7.57169e+06	13024116	MS/MS	MS/MS
GNYSERVGAGAPVYL	GNYSERVGAGAPVYL	K	A	38	52	2	38	52		15	2		sp|P04908|H2A1B_HUMAN	P04908	H2A1B_HUMAN	H2AC4	Histone H2A type 1-B/E			0	2	0	4.64136e+06	unmatched	MS/MS
GNYSERVGAGAPVYLA	GNYSERVGAGAPVYLA	K	A	38	53	3	38	53		16	2		sp|P04908|H2A1B_HUMAN	P04908	H2A1B_HUMAN	H2AC4	Histone H2A type 1-B/E			1	2	2.62562e+06	5.60372e+06	MS/MS	MS/MS
NYSERVGAGAPVYL	NYSERVGAGAPVYL	G	A	39	52	3	38	53		14	2		sp|P04908|H2A1B_HUMAN	P04908	H2A1B_HUMAN	H2AC4	Histone H2A type 1-B/E			2	5	2.09772e+06	4.7293e+06	MS/MS	MS/MS
NYSERVGAGAPVYLA	NYSERVGAGAPVYLA	G	A	39	53	3	38	53		15	2		sp|P04908|H2A1B_HUMAN	P04908	H2A1B_HUMAN	H2AC4	Histone H2A type 1-B/E			3	6	17324964	24083896	MS/MS	MS/MS
ERVGAGAPVY	ERVGAGAPVY	S	L	42	51	3	38	53		10	2		sp|P04908|H2A1B_HUMAN	P04908	H2A1B_HUMAN	H2AC4	Histone H2A type 1-B/E			0	2	0	3.66306e+06	unmatched	MS/MS
ERVGAGAPVYL	ERVGAGAPVYL	S	A	42	52	3	38	53		11	2		sp|P04908|H2A1B_HUMAN	P04908	H2A1B_HUMAN	H2AC4	Histone H2A type 1-B/E			5	5	125329368	125329280	MS/MS	MS/MS
ERVGAGAPVYLA	ERVGAGAPVYLA	S	A	42	53	3	38	53		12	2		sp|P04908|H2A1B_HUMAN	P04908	H2A1B_HUMAN	H2AC4	Histone H2A type 1-B/E			5	5	337447488	399081024	MS/MS	MS/MS
RVGAGAPVY	RVGAGAPVY	E	L	43	51	3	38	53		9	2		sp|P04908|H2A1B_HUMAN	P04908	H2A1B_HUMAN	H2AC4	Histone H2A type 1-B/E			0	2	0	9537539	unmatched	MS/MS
RVGAGAPVYL	RVGAGAPVYL	E	A	43	52	3	38	53		10	2		sp|P04908|H2A1B_HUMAN	P04908	H2A1B_HUMAN	H2AC4	Histone H2A type 1-B/E			6	10	654763260	852621950	MS/MS	MS/MS
RVGAGAPVYLA	RVGAGAPVYLA	E	A	43	53	3	38	53		11	2		sp|P04908|H2A1B_HUMAN	P04908	H2A1B_HUMAN	H2AC4	Histone H2A type 1-B/E			6	10	1201357310	1083367940	MS/MS	MS/MS
VGAGAPVYL	VGAGAPVYL	R	A	44	52	3	38	53		9	2		sp|P04908|H2A1B_HUMAN	P04908	H2A1B_HUMAN	H2AC4	Histone H2A type 1-B/E			1	3	5071604	5588452	MS/MS	MS/MS
VGAGAPVYLA	VGAGAPVYLA	R	A	44	53	3	38	53		10	2		sp|P04908|H2A1B_HUMAN	P04908	H2A1B_HUMAN	H2AC4	Histone H2A type 1-B/E			3	4	43754536	43754564	MS/MS	MS/MS
GAGAPVYLA	GAGAPVYLA	V	A	45	53	3	38	53	16	9	2		sp|P04908|H2A1B_HUMAN	P04908	H2A1B_HUMAN	H2AC4	Histone H2A type 1-B/E			0	1	0	22568884	unmatched	MS/MS
AARDNKKTRIIPR	AARDNKKTRIIPR	N	H	70	82	4	70	82		13	4		sp|P04908|H2A1B_HUMAN	P04908	H2A1B_HUMAN	H2AC4	Histone H2A type 1-B/E			0	7	0	1583283	unmatched	MS/MS
DNKKTRIIPR	DNKKTRIIPR	R	H	73	82	4	70	82		10	3		sp|P04908|H2A1B_HUMAN	P04908	H2A1B_HUMAN	H2AC4	Histone H2A type 1-B/E			2	6	12531553	11901916	MS/MS	MS/MS
KTRIIPR	KTRIIPR	K	H	76	82	4	70	82	13	7	2		sp|P04908|H2A1B_HUMAN	P04908	H2A1B_HUMAN	H2AC4	Histone H2A type 1-B/E			0	1	0	2.41908e+06	unmatched	MS/MS
AIRNDEE	AIRNDEE	L	L	87	93	5	87	93		7	2		sp|P04908|H2A1B_HUMAN	P04908	H2A1B_HUMAN	H2AC4	Histone H2A type 1-B/E			0	1	68082128	89742864	MBR	MS/MS
AIRNDEELN	AIRNDEELN	L	K	87	95	6	87	95		9	2		sp|P04908|H2A1B_HUMAN	P04908	H2A1B_HUMAN	H2AC4	Histone H2A type 1-B/E			2	2	32805790	15685739	MS/MS	MS/MS
AIRNDEELNK	AIRNDEELNK	L	L	87	96	7	87	96		10	2,3		sp|P04908|H2A1B_HUMAN	P04908	H2A1B_HUMAN	H2AC4	Histone H2A type 1-B/E			3	3	16189210	39945224	MS/MS	MS/MS
AIRNDEELNKL	AIRNDEELNKL	L	L	87	97	8	87	97		11	3		sp|P04908|H2A1B_HUMAN	P04908	H2A1B_HUMAN	H2AC4	Histone H2A type 1-B/E			4	8	1267978620	913901760	MS/MS	MS/MS
AIRNDEELNKLL	AIRNDEELNKLL	L	G	87	98	9	87	98		12	2,3		sp|P04908|H2A1B_HUMAN	P04908	H2A1B_HUMAN	H2AC4	Histone H2A type 1-B/E			5	15	1043592000	2832172290	MS/MS	MS/MS
AIRNDEELNKLLG	AIRNDEELNKLLG	L	R	87	99	10	87	99		13	3		sp|P04908|H2A1B_HUMAN	P04908	H2A1B_HUMAN	H2AC4	Histone H2A type 1-B/E			2	2	2.95683e+06	4709872	MS/MS	MS/MS
IRNDEELNK	IRNDEELNK	A	L	88	96	10	87	99		9	2		sp|P04908|H2A1B_HUMAN	P04908	H2A1B_HUMAN	H2AC4	Histone H2A type 1-B/E			0	1	0	772952	unmatched	MS/MS
IRNDEELNKL	IRNDEELNKL	A	L	88	97	10	87	99		10	2,3		sp|P04908|H2A1B_HUMAN	P04908	H2A1B_HUMAN	H2AC4	Histone H2A type 1-B/E			3	3	85529864	57916380	MS/MS	MS/MS
IRNDEELNKLL	IRNDEELNKLL	A	G	88	98	10	87	99		11	2,3		sp|P04908|H2A1B_HUMAN	P04908	H2A1B_HUMAN	H2AC4	Histone H2A type 1-B/E			3	5	84927056	99785096	MS/MS	MS/MS
RNDEELNKL	RNDEELNKL	I	L	89	97	10	87	99		9	2		sp|P04908|H2A1B_HUMAN	P04908	H2A1B_HUMAN	H2AC4	Histone H2A type 1-B/E			0	3	0	3.7798e+06	unmatched	MS/MS
RNDEELNKLL	RNDEELNKLL	I	G	89	98	10	87	99		10	2		sp|P04908|H2A1B_HUMAN	P04908	H2A1B_HUMAN	H2AC4	Histone H2A type 1-B/E			1	3	1.62687e+06	5.03375e+06	MS/MS	MS/MS
NDEELNK	NDEELNK	R	L	90	96	10	87	99		7	2		sp|P04908|H2A1B_HUMAN	P04908	H2A1B_HUMAN	H2AC4	Histone H2A type 1-B/E			0	1	0	14398789	unmatched	MS/MS
NDEELNKL	NDEELNKL	R	L	90	97	10	87	99		8	2		sp|P04908|H2A1B_HUMAN	P04908	H2A1B_HUMAN	H2AC4	Histone H2A type 1-B/E			4	5	2887690500	1834171650	MS/MS	MS/MS
NDEELNKLL	NDEELNKLL	R	G	90	98	10	87	99		9	2		sp|P04908|H2A1B_HUMAN	P04908	H2A1B_HUMAN	H2AC4	Histone H2A type 1-B/E			26	48	10272235500	4944053800	MS/MS	MS/MS
NDEELNKLLG	NDEELNKLLG	R	R	90	99	10	87	99		10	2		sp|P04908|H2A1B_HUMAN	P04908	H2A1B_HUMAN	H2AC4	Histone H2A type 1-B/E			3	3	61229912	20939960	MS/MS	MS/MS
DEELNKLL	DEELNKLL	N	G	91	98	10	87	99	13	8	2		sp|P04908|H2A1B_HUMAN	P04908	H2A1B_HUMAN	H2AC4	Histone H2A type 1-B/E			0	2	457963296	319720672	MBR	MS/MS
VTIAQGGVLPNIQ	VTIAQGGVLPNIQ	R	A	101	113	11	101	113		13	2		sp|P04908|H2A1B_HUMAN	P04908	H2A1B_HUMAN	H2AC4	Histone H2A type 1-B/E			0	1	0	427627	unmatched	MS/MS					2.16564e+10	2.55928e+10
IAQGGVLPNI	IAQGGVLPNI	T	Q	103	112	11	101	113		10	2		sp|P04908|H2A1B_HUMAN	P04908	H2A1B_HUMAN	H2AC4	Histone H2A type 1-B/E			0	1	0	251023	unmatched	MS/MS
IAQGGVLPNIQ	IAQGGVLPNIQ	T	A	103	113	11	101	113		11	2		sp|P04908|H2A1B_HUMAN	P04908	H2A1B_HUMAN	H2AC4	Histone H2A type 1-B/E			10	14	1355867520	899526720	MS/MS	MS/MS
IAQGGVLPNIQA	IAQGGVLPNIQA	T	V	103	114	11	101	114		12	2		sp|P04908|H2A1B_HUMAN	P04908	H2A1B_HUMAN	H2AC4	Histone H2A type 1-B/E			0	1	0	755596	unmatched	MS/MS
AQGGVLPNIQ	AQGGVLPNIQ	I	A	104	113	11	101	114		10	2		sp|P04908|H2A1B_HUMAN	P04908	H2A1B_HUMAN	H2AC4	Histone H2A type 1-B/E			1	1	2.69732e+06	1376140	MS/MS	MS/MS
QGGVLPNIQ	QGGVLPNIQ	A	A	105	113	11	101	114		9	2		sp|P04908|H2A1B_HUMAN	P04908	H2A1B_HUMAN	H2AC4	Histone H2A type 1-B/E			8	10	694926460	462487264	MS/MS	MS/MS
GGVLPNIQ	GGVLPNIQ	Q	A	106	113	11	101	114		8	2		sp|P04908|H2A1B_HUMAN	P04908	H2A1B_HUMAN	H2AC4	Histone H2A type 1-B/E			5	8	148103792	80565736	MS/MS	MS/MS
GGVLPNIQAVLLPKKTE	GGVLPNIQAVLLPKKTE	Q	S	106	122	11	101	122		17	3		sp|P04908|H2A1B_HUMAN	P04908	H2A1B_HUMAN	H2AC4	Histone H2A type 1-B/E			0	1	0	586572	unmatched	MS/MS
IQAVLLPK	IQAVLLPK	N	K	112	119	11	101	122		8	2		sp|P04908|H2A1B_HUMAN	P04908	H2A1B_HUMAN	H2AC4	Histone H2A type 1-B/E			4	6	61503536	37043172	MS/MS	MS/MS
IQAVLLPKKT	IQAVLLPKKT	N	E	112	121	11	101	122		10	2		sp|P04908|H2A1B_HUMAN	P04908	H2A1B_HUMAN	H2AC4	Histone H2A type 1-B/E			0	2	0	1.18001e+06	unmatched	MS/MS
QAVLLPK	QAVLLPK	I	K	113	119	11	101	122		7	2		sp|P04908|H2A1B_HUMAN	P04908	H2A1B_HUMAN	H2AC4	Histone H2A type 1-B/E			4	3	12202251	2.7633e+06	MS/MS	MS/MS
AVLLPKK	AVLLPKK	Q	T	114	120	11	101	122		7	2		sp|P04908|H2A1B_HUMAN	P04908	H2A1B_HUMAN	H2AC4	Histone H2A type 1-B/E			1	3	21340084	18858362	MS/MS	MS/MS
AVLLPKKT	AVLLPKKT	Q	E	114	121	11	101	122		8	2		sp|P04908|H2A1B_HUMAN	P04908	H2A1B_HUMAN	H2AC4	Histone H2A type 1-B/E			5	7	555750020	428602464	MS/MS	MS/MS
AVLLPKKTE	AVLLPKKTE	Q	S	114	122	11	101	122		9	2		sp|P04908|H2A1B_HUMAN	P04908	H2A1B_HUMAN	H2AC4	Histone H2A type 1-B/E			5	6	132204016	49645040	MS/MS	MS/MS
AVLLPKKTES	AVLLPKKTES	Q	H	114	123	11	101	123		10	2		sp|P04908|H2A1B_HUMAN	P04908	H2A1B_HUMAN	H2AC4	Histone H2A type 1-B/E			2	1	6.87017e+06	4.90611e+06	MS/MS	MS/MS
AVLLPKKTESH	AVLLPKKTESH	Q	H	114	124	11	101	124		11	2,3		sp|P04908|H2A1B_HUMAN	P04908	H2A1B_HUMAN	H2AC4	Histone H2A type 1-B/E			5	8	117257872	27677740	MS/MS	MS/MS
AVLLPKKTESHH	AVLLPKKTESHH	Q	K	114	125	11	101	125		12	3		sp|P04908|H2A1B_HUMAN	P04908	H2A1B_HUMAN	H2AC4	Histone H2A type 1-B/E			0	1	0	949548	unmatched	MS/MS
AVLLPKKTESHHK	AVLLPKKTESHHK	Q	A	114	126	11	101	126		13	3		sp|P04908|H2A1B_HUMAN	P04908	H2A1B_HUMAN	H2AC4	Histone H2A type 1-B/E			0	1	0	1.89665e+06	unmatched	MS/MS
VLLPKKT	VLLPKKT	A	E	115	121	11	101	126		7	2		sp|P04908|H2A1B_HUMAN	P04908	H2A1B_HUMAN	H2AC4	Histone H2A type 1-B/E			4	10	36055488	25344632	MS/MS	MS/MS
VLLPKKTE	VLLPKKTE	A	S	115	122	11	101	126		8	2		sp|P04908|H2A1B_HUMAN	P04908	H2A1B_HUMAN	H2AC4	Histone H2A type 1-B/E			6	6	21470638	9758044	MS/MS	MS/MS
VLLPKKTESH	VLLPKKTESH	A	H	115	124	11	101	126		10	3		sp|P04908|H2A1B_HUMAN	P04908	H2A1B_HUMAN	H2AC4	Histone H2A type 1-B/E			2	5	8.13475e+06	3.30452e+06	MS/MS	MS/MS
LLPKKTE	LLPKKTE	V	S	116	122	11	101	126		7	2		sp|P04908|H2A1B_HUMAN	P04908	H2A1B_HUMAN	H2AC4	Histone H2A type 1-B/E			0	3	29834968	13480506	MBR	MS/MS
LLPKKTESH	LLPKKTESH	V	H	116	124	11	101	126		9	2		sp|P04908|H2A1B_HUMAN	P04908	H2A1B_HUMAN	H2AC4	Histone H2A type 1-B/E			1	2	2.03762e+06	844754	MS/MS	MS/MS
LPKKTESH	LPKKTESH	L	H	117	124	11	101	126	26	8	2		sp|P04908|H2A1B_HUMAN	P04908	H2A1B_HUMAN	H2AC4	Histone H2A type 1-B/E			0	1	0	308509	unmatched	MS/MS
									0.651163
PEPAKSAPAPK	PEPAKSAPAPK	M	K	2	12	12	2	12		11	2		sp|O60814|H2B1K_HUMAN	O60814	H2B1K_HUMAN	H2BC12	Histone H2B type 1-K			1	1	335638912	378428864	MS/MS	MS/MS
PEPAKSAPAPK	PEPAKSAPAPK[14.0156]	M	K	2	12	13	2	12		11	2	11K(14.0156)	sp|O60814|H2B1K_HUMAN	O60814	H2B1K_HUMAN	H2BC12	Histone H2B type 1-K			1	0	27755476	0	MS/MS	unmatched	K:14.0156@PEPAKSAPAPK(1);
PEPAKSAPAPKK	PEPAKSAPAPKK	M	G	2	13	14	2	13		12	3		sp|O60814|H2B1K_HUMAN	O60814	H2B1K_HUMAN	H2BC12	Histone H2B type 1-K			0	1	0	25471086	unmatched	MS/MS
PEPAKSAPAPKKG	PEPAKSAPAPKKG	M	S	2	14	15	2	14		13	3		sp|O60814|H2B1K_HUMAN	O60814	H2B1K_HUMAN	H2BC12	Histone H2B type 1-K			1	1	161732400	168522832	MS/MS	MS/MS
PEPAKSAPAPKKG	PEPAKSAPAPKK[14.0156]G	M	S	2	14	16	2	14		13	3	12K(14.0156)	sp|O60814|H2B1K_HUMAN	O60814	H2B1K_HUMAN	H2BC12	Histone H2B type 1-K			1	0	170161632	0	MS/MS	unmatched	K:14.0156@PEPAKSAPAPKK(1)G;
PEPAKSAPAPKKGSK	PEPAKSAPAPKKGSK	M	K	2	16	17	2	16		15	3		sp|O60814|H2B1K_HUMAN	O60814	H2B1K_HUMAN	H2BC12	Histone H2B type 1-K			0	2	0	0	unmatched	MS/MS
PEPAKSAPAPKKGSKK	PEPAKSAPAPKKGSKK	M	A	2	17	18	2	17		16	3,4		sp|O60814|H2B1K_HUMAN	O60814	H2B1K_HUMAN	H2BC12	Histone H2B type 1-K			66	26	739558210	719148800	MS/MS	MS/MS
PEPAKSAPAPKKGSKK	PEPAKSAPAPKKGSKK[14.0156]	M	A	2	17	19	2	17		16	4	16K(14.0156)	sp|O60814|H2B1K_HUMAN	O60814	H2B1K_HUMAN	H2BC12	Histone H2B type 1-K			1	0	0	0	MS/MS	unmatched	K:14.0156@PEPAKSAPAPKKGSKK(1);
PEPAKSAPAPKKGSKK	PEPAKSAPAPKKGSK[14.0156]K	M	A	2	17	20	2	17		16	4	15K(14.0156)	sp|O60814|H2B1K_HUMAN	O60814	H2B1K_HUMAN	H2BC12	Histone H2B type 1-K			5	0	3.82414e+06	0	MS/MS	unmatched	K:14.0156@PEPAKSAPAPKKGSK(1)K;
PEPAKSAPAPKKGSKK	PEPAKSAPAPKKGSK[14.0156]K[14.0156]	M	A	2	17	21	2	17		16	4	15K(14.0156),16K(14.0156)	sp|O60814|H2B1K_HUMAN	O60814	H2B1K_HUMAN	H2BC12	Histone H2B type 1-K			13	0	4792049200	0	MS/MS	unmatched	K:14.0156@PEPAKSAPAPKKGSK(1)K(1);
PEPAKSAPAPKKGSKK	PEPAKSAPAPKKGSK[28.0313]K	M	A	2	17	22	2	17		16	4	15K(28.0313)	sp|O60814|H2B1K_HUMAN	O60814	H2B1K_HUMAN	H2BC12	Histone H2B type 1-K			4	0	3.14816e+06	0	MS/MS	unmatched	K:28.0313@PEPAKSAPAPKKGSK(1)K;
PEPAKSAPAPKKGSKK	PEPAKSAPAPKK[14.0156]GSKK[14.0156]	M	A	2	17	23	2	17		16	4	12K(14.0156),16K(14.0156)	sp|O60814|H2B1K_HUMAN	O60814	H2B1K_HUMAN	H2BC12	Histone H2B type 1-K			2	0	2.7491e+06	0	MS/MS	unmatched	K:14.0156@PEPAKSAPAPKK(1)GSKK(1);
PEPAKSAPAPKKGSKK	PEPAKSAPAPKK[14.0156]GSK[14.0156]K	M	A	2	17	24	2	17		16	4	12K(14.0156),15K(14.0156)	sp|O60814|H2B1K_HUMAN	O60814	H2B1K_HUMAN	H2BC12	Histone H2B type 1-K			2	0	4311902	0	MS/MS	unmatched	K:14.0156@PEPAKSAPAPKK(1)GSK(1)K;
PEPAKSAPAPKKGSKK	PEPAKSAPAPK[14.0156]KGSKK[14.0156]	M	A	2	17	25	2	17		16	4	11K(14.0156),16K(14.0156)	sp|O60814|H2B1K_HUMAN	O60814	H2B1K_HUMAN	H2BC12	Histone H2B type 1-K			1	0	4311902	0	MS/MS	unmatched	K:14.0156@PEPAKSAPAPK(1)KGSKK(1);
PEPAKSAPAPKKGSKK	PEPAKSAPAPK[14.0156]K[14.0156]GSKK[14.0156]	M	A	2	17	26	2	17		16	4	11K(14.0156),12K(14.0156),16K(14.0156)	sp|O60814|H2B1K_HUMAN	O60814	H2B1K_HUMAN	H2BC12	Histone H2B type 1-K			1	0	0	0	MS/MS	unmatched	K:14.0156@PEPAKSAPAPK(1)K(1)GSKK(1);
PEPAKSAPAPKKGSKKA	PEPAKSAPAPKKGSKKA	M	V	2	18	27	2	18		17	4		sp|O60814|H2B1K_HUMAN	O60814	H2B1K_HUMAN	H2BC12	Histone H2B type 1-K			1	1	614773570	602844610	MS/MS	MS/MS
PEPAKSAPAPKKGSKKA	PEPAKSAPAPKKGSK[14.0156]KA	M	V	2	18	28	2	18		17	4	15K(14.0156)	sp|O60814|H2B1K_HUMAN	O60814	H2B1K_HUMAN	H2BC12	Histone H2B type 1-K			1	0	823421250	0	MS/MS	unmatched	K:14.0156@PEPAKSAPAPKKGSK(1)KA;
PEPAKSAPAPKKGSKKAVT	PEPAKSAPAPKKGSKKAVT	M	K	2	20	29	2	20		19	4		sp|O60814|H2B1K_HUMAN	O60814	H2B1K_HUMAN	H2BC12	Histone H2B type 1-K			0	1	0	0	unmatched	MS/MS
PEPAKSAPAPKKGSKKAVTK	PEPAKSAPAPKKGSKKAVTK	M	A	2	21	30	2	21		20	5		sp|O60814|H2B1K_HUMAN	O60814	H2B1K_HUMAN	H2BC12	Histone H2B type 1-K			2	13	6.23185e+06	3727676420	MS/MS	MS/MS
PEPAKSAPAPKKGSKKAVTK	PEPAKSAPAPK[14.0156]KGSK[28.0313]KAVTK[14.0156]	M	A	2	21	31	2	21		20	5	11K(14.0156),15K(28.0313),20K(14.0156)	sp|O60814|H2B1K_HUMAN	O60814	H2B1K_HUMAN	H2BC12	Histone H2B type 1-K			1	0	2674566140	0	MS/MS	unmatched	K:14.0156@PEPAKSAPAPK(1)KGSKKAVTK(1);K:28.0313@PEPAKSAPAPKKGSK(1)KAVTK;
PEPAKSAPAPKKGSKKAVTK	PEPAK[14.0156]SAPAPKK[42.0470]GSKKAVTK[14.0156]	M	A	2	21	32	2	21		20	5	12K(42.0470),20K(14.0156),5K(14.0156)	sp|O60814|H2B1K_HUMAN	O60814	H2B1K_HUMAN	H2BC12	Histone H2B type 1-K			1	0	597877630	0	MS/MS	unmatched	K:14.0156@PEPAK(1)SAPAPKKGSKKAVTK(1);K:42.0470@PEPAKSAPAPKK(1)GSKKAVTK;
PEPAKSAPAPKKGSKKAVTK	PEPAK[28.0313]SAPAPKKGSKKAVTK	M	A	2	21	33	2	21		20	4	5K(28.0313)	sp|O60814|H2B1K_HUMAN	O60814	H2B1K_HUMAN	H2BC12	Histone H2B type 1-K			1	0	15897204	0	MS/MS	unmatched	K:28.0313@PEPAK(1)SAPAPKKGSKKAVTK;
PEPAKSAPAPKKGSKKAVTK	PEPAK[28.0313]SAPAPKKGSK[14.0156]K[14.0156]AVTK	M	A	2	21	34	2	21		20	5	15K(14.0156),16K(14.0156),5K(28.0313)	sp|O60814|H2B1K_HUMAN	O60814	H2B1K_HUMAN	H2BC12	Histone H2B type 1-K			1	0	39847508	0	MS/MS	unmatched	K:14.0156@PEPAKSAPAPKKGSK(1)K(1)AVTK;K:28.0313@PEPAK(1)SAPAPKKGSKKAVTK;
PEPAKSAPAPKKGSKKAVTKA	PEPAKSAPAPKKGSKKAVTKA	M	Q	2	22	35	2	22		21	5		sp|O60814|H2B1K_HUMAN	O60814	H2B1K_HUMAN	H2BC12	Histone H2B type 1-K			0	17	0	44096384	unmatched	MS/MS
PEPAKSAPAPKKGSKKAVTKA	PEPAKSAPAPK[28.0313]K[14.0156]GSKKAVTKA	M	Q	2	22	36	2	22		21	5	11K(28.0313),12K(14.0156)	sp|O60814|H2B1K_HUMAN	O60814	H2B1K_HUMAN	H2BC12	Histone H2B type 1-K			1	0	440945440	0	MS/MS	unmatched	K:14.0156@PEPAKSAPAPKK(1)GSKKAVTKA;K:28.0313@PEPAKSAPAPK(1)KGSKKAVTKA;
EPAKSAPAPK	EPAKSAPAPK	P	K	3	12	36	2	22		10	2		sp|O60814|H2B1K_HUMAN	O60814	H2B1K_HUMAN	H2BC12	Histone H2B type 1-K			0	1	0	10809188	unmatched	MS/MS
EPAKSAPAPKKGSKK	EPAKSAPAPKKGSKK	P	A	3	17	36	2	22		15	3		sp|O60814|H2B1K_HUMAN	O60814	H2B1K_HUMAN	H2BC12	Histone H2B type 1-K			0	3	0	13007132	unmatched	MS/MS
PAKSAPAPK	PAKSAPAPK	E	K	4	12	36	2	22		9	2		sp|O60814|H2B1K_HUMAN	O60814	H2B1K_HUMAN	H2BC12	Histone H2B type 1-K			1	8	20489980	19775116	MS/MS	MS/MS
PAKSAPAPKKGSKK	PAKSAPAPKKGSKK	E	A	4	17	36	2	22		14	3		sp|O60814|H2B1K_HUMAN	O60814	H2B1K_HUMAN	H2BC12	Histone H2B type 1-K			10	18	277349	32792644	MS/MS	MS/MS
PAKSAPAPKKGSKK	PAK[14.0156]SAPAPKKGSK[28.0313]K[14.0156]	E	A	4	17	36	2	22		14	3	13K(28.0313),14K(14.0156),3K(14.0156)	sp|O60814|H2B1K_HUMAN	O60814	H2B1K_HUMAN	H2BC12	Histone H2B type 1-K			3	0	1.8969e+06	0	MS/MS	unmatched	K:14.0156@PAK(1)SAPAPKKGSKK(1);K:28.0313@PAKSAPAPKKGSK(1)K;
PAKSAPAPKKGSKK	PAK[14.0156]SAPAPKK[14.0156]GSK[28.0313]K	E	A	4	17	36	2	22		14	3	10K(14.0156),13K(28.0313),3K(14.0156)	sp|O60814|H2B1K_HUMAN	O60814	H2B1K_HUMAN	H2BC12	Histone H2B type 1-K			4	0	1.98955e+06	0	MS/MS	unmatched	K:14.0156@PAK(1)SAPAPKK(1)GSKK;K:28.0313@PAKSAPAPKKGSK(1)K;
PAKSAPAPKKGSKK	PAK[14.0156]SAPAPKK[28.0313]GSKK[14.0156]	E	A	4	17	36	2	22		14	3	10K(28.0313),14K(14.0156),3K(14.0156)	sp|O60814|H2B1K_HUMAN	O60814	H2B1K_HUMAN	H2BC12	Histone H2B type 1-K			9	0	1.98955e+06	0	MS/MS	unmatched	K:14.0156@PAK(1)SAPAPKKGSKK(1);K:28.0313@PAKSAPAPKK(1)GSKK;
PAKSAPAPKKGSKK	PAK[14.0156]SAPAPK[42.0470]KGSKK[14.0156]	E	A	4	17	36	2	22		14	3	14K(14.0156),3K(14.0156),9K(42.0470)	sp|O60814|H2B1K_HUMAN	O60814	H2B1K_HUMAN	H2BC12	Histone H2B type 1-K			9	0	1.22021e+06	0	MS/MS	unmatched	K:14.0156@PAK(1)SAPAPKKGSKK(1);K:42.0470@PAKSAPAPK(1)KGSKK;
PAKSAPAPKKGSKKA	PAK[14.0156]SAPAPK[28.0313]K[14.0156]GSKKA	E	V	4	18	36	2	22		15	4	10K(14.0156),3K(14.0156),9K(28.0313)	sp|O60814|H2B1K_HUMAN	O60814	H2B1K_HUMAN	H2BC12	Histone H2B type 1-K			1	0	12175438	0	MS/MS	unmatched	K:14.0156@PAK(1)SAPAPKK(1)GSKKA;K:28.0313@PAKSAPAPK(1)KGSKKA;
PAKSAPAPKKGSKKAV	PAK[14.0156]SAPAPKKGSKKAV	E	T	4	19	36	2	22		16	4	3K(14.0156)	sp|O60814|H2B1K_HUMAN	O60814	H2B1K_HUMAN	H2BC12	Histone H2B type 1-K			1	0	6983233	0	MS/MS	unmatched	K:14.0156@PAK(1)SAPAPKKGSKKAV;
PAKSAPAPKKGSKKAVTK	PAKSAPAPKKGSKKAVTK	E	A	4	21	36	2	22		18	4		sp|O60814|H2B1K_HUMAN	O60814	H2B1K_HUMAN	H2BC12	Histone H2B type 1-K			5	4	47053716	94401040	MS/MS	MS/MS
PAKSAPAPKKGSKKAVTK	PAKSAPAPKK[14.0156]GSK[28.0313]KAVTK[14.0156]	E	A	4	21	36	2	22		18	4	10K(14.0156),13K(28.0313),18K(14.0156)	sp|O60814|H2B1K_HUMAN	O60814	H2B1K_HUMAN	H2BC12	Histone H2B type 1-K			1	0	0	0	MS/MS	unmatched	K:14.0156@PAKSAPAPKK(1)GSKKAVTK(1);K:28.0313@PAKSAPAPKKGSK(1)KAVTK;
PAKSAPAPKKGSKKAVTKA	PAKSAPAPKKGSKKAVTKA	E	Q	4	22	36	2	22		19	4		sp|O60814|H2B1K_HUMAN	O60814	H2B1K_HUMAN	H2BC12	Histone H2B type 1-K			0	1	0	0	unmatched	MS/MS
AKSAPAPKKGSKK	AKSAPAPKKGSKK	P	A	5	17	36	2	22		13	2		sp|O60814|H2B1K_HUMAN	O60814	H2B1K_HUMAN	H2BC12	Histone H2B type 1-K			0	1	0	4.28402e+06	unmatched	MS/MS
AKSAPAPKKGSKKAVTK	AKSAPAPKKGSKKAVTK	P	A	5	21	36	2	22		17	4		sp|O60814|H2B1K_HUMAN	O60814	H2B1K_HUMAN	H2BC12	Histone H2B type 1-K			5	12	3.3956e+06	11524514	MS/MS	MS/MS
AKSAPAPKKGSKKAVTK	AKSAPAPKK[14.0156]GSKKAVTK	P	A	5	21	36	2	22		17	4	9K(14.0156)	sp|O60814|H2B1K_HUMAN	O60814	H2B1K_HUMAN	H2BC12	Histone H2B type 1-K			1	0	3826497	0	MS/MS	unmatched	K:14.0156@AKSAPAPKK(1)GSKKAVTK;
AKSAPAPKKGSKKAVTK	AKSAPAPKK[28.0313]GSKK[14.0156]AVTK[14.0156]	P	A	5	21	36	2	22		17	4	13K(14.0156),17K(14.0156),9K(28.0313)	sp|O60814|H2B1K_HUMAN	O60814	H2B1K_HUMAN	H2BC12	Histone H2B type 1-K			2	0	14259744	0	MS/MS	unmatched	K:14.0156@AKSAPAPKKGSKK(1)AVTK(1);K:28.0313@AKSAPAPKK(1)GSKKAVTK;
AKSAPAPKKGSKKAVTKA	AKSAPAPKKGSKKAVTKA	P	Q	5	22	36	2	22		18	4		sp|O60814|H2B1K_HUMAN	O60814	H2B1K_HUMAN	H2BC12	Histone H2B type 1-K			0	1	0	1.06008e+06	unmatched	MS/MS
KSAPAPKKGSKK	KSAPAPKKGSKK	A	A	6	17	36	2	22		12	3		sp|O60814|H2B1K_HUMAN	O60814	H2B1K_HUMAN	H2BC12	Histone H2B type 1-K			0	1	0	5.54311e+06	unmatched	MS/MS
KSAPAPKKGSKKAVTK	KSAPAPKKGSKKAVTK	A	A	6	21	36	2	22		16	3,4		sp|O60814|H2B1K_HUMAN	O60814	H2B1K_HUMAN	H2BC12	Histone H2B type 1-K			48	70	27932004	14401201	MS/MS	MS/MS
KSAPAPKKGSKKAVTK	KSAPAPKKGSK[14.0156]KAVTK	A	A	6	21	36	2	22		16	3,4	11K(14.0156)	sp|O60814|H2B1K_HUMAN	O60814	H2B1K_HUMAN	H2BC12	Histone H2B type 1-K			22	0	57445576	0	MS/MS	unmatched	K:14.0156@KSAPAPKKGSK(1)KAVTK;
KSAPAPKKGSKKAVTK	KSAPAPKKGSK[14.0156]KAVTK[14.0156]	A	A	6	21	36	2	22		16	3,4	11K(14.0156),16K(14.0156)	sp|O60814|H2B1K_HUMAN	O60814	H2B1K_HUMAN	H2BC12	Histone H2B type 1-K			3	0	77992376	0	MS/MS	unmatched	K:14.0156@KSAPAPKKGSK(1)KAVTK(1);
KSAPAPKKGSKKAVTK	KSAPAPKKGSK[14.0156]K[14.0156]AVTK	A	A	6	21	36	2	22		16	3,4	11K(14.0156),12K(14.0156)	sp|O60814|H2B1K_HUMAN	O60814	H2B1K_HUMAN	H2BC12	Histone H2B type 1-K			15	0	78314152	0	MS/MS	unmatched	K:14.0156@KSAPAPKKGSK(1)K(1)AVTK;
KSAPAPKKGSKKAVTK	KSAPAPKKGSK[14.0156]K[14.0156]AVTK[14.0156]	A	A	6	21	36	2	22		16	3,4	11K(14.0156),12K(14.0156),16K(14.0156)	sp|O60814|H2B1K_HUMAN	O60814	H2B1K_HUMAN	H2BC12	Histone H2B type 1-K			8	0	159638720	0	MS/MS	unmatched	K:14.0156@KSAPAPKKGSK(1)K(1)AVTK(1);
KSAPAPKKGSKKAVTK	KSAPAPKKGSK[14.0156]K[28.0313]AVTK	A	A	6	21	36	2	22		16	4	11K(14.0156),12K(28.0313)	sp|O60814|H2B1K_HUMAN	O60814	H2B1K_HUMAN	H2BC12	Histone H2B type 1-K			1	0	154372560	0	MS/MS	unmatched	K:14.0156@KSAPAPKKGSK(1)KAVTK;K:28.0313@KSAPAPKKGSKK(1)AVTK;
KSAPAPKKGSKKAVTK	KSAPAPKKGSK[28.0313]K[14.0156]AVTK	A	A	6	21	36	2	22		16	4	11K(28.0313),12K(14.0156)	sp|O60814|H2B1K_HUMAN	O60814	H2B1K_HUMAN	H2BC12	Histone H2B type 1-K			3	0	26523632	0	MS/MS	unmatched	K:14.0156@KSAPAPKKGSKK(1)AVTK;K:28.0313@KSAPAPKKGSK(1)KAVTK;
KSAPAPKKGSKKAVTK	KSAPAPKKGSK[28.0313]K[28.0313]AVTK	A	A	6	21	36	2	22		16	4	11K(28.0313),12K(28.0313)	sp|O60814|H2B1K_HUMAN	O60814	H2B1K_HUMAN	H2BC12	Histone H2B type 1-K			1	0	282518816	0	MS/MS	unmatched	K:28.0313@KSAPAPKKGSK(1)K(1)AVTK;
KSAPAPKKGSKKAVTK	KSAPAPKK[14.0156]GSKKAVTK	A	A	6	21	36	2	22		16	4	8K(14.0156)	sp|O60814|H2B1K_HUMAN	O60814	H2B1K_HUMAN	H2BC12	Histone H2B type 1-K			3	0	9994906	0	MS/MS	unmatched	K:14.0156@KSAPAPKK(1)GSKKAVTK;
KSAPAPKKGSKKAVTK	KSAPAPKK[14.0156]GSK[14.0156]KAVTK[14.0156]	A	A	6	21	36	2	22		16	4	11K(14.0156),16K(14.0156),8K(14.0156)	sp|O60814|H2B1K_HUMAN	O60814	H2B1K_HUMAN	H2BC12	Histone H2B type 1-K			1	0	26523632	0	MS/MS	unmatched	K:14.0156@KSAPAPKK(1)GSK(1)KAVTK(1);
KSAPAPKKGSKKAVTK	KSAPAPKK[14.0156]GSK[14.0156]K[14.0156]AVTK	A	A	6	21	36	2	22		16	4	11K(14.0156),12K(14.0156),8K(14.0156)	sp|O60814|H2B1K_HUMAN	O60814	H2B1K_HUMAN	H2BC12	Histone H2B type 1-K			1	0	154372560	0	MS/MS	unmatched	K:14.0156@KSAPAPKK(1)GSK(1)K(1)AVTK;
KSAPAPKKGSKKAVTK	KSAPAPKK[14.0156]GSK[14.0156]K[28.0313]AVTK	A	A	6	21	36	2	22		16	4	11K(14.0156),12K(28.0313),8K(14.0156)	sp|O60814|H2B1K_HUMAN	O60814	H2B1K_HUMAN	H2BC12	Histone H2B type 1-K			1	0	282518816	0	MS/MS	unmatched	K:14.0156@KSAPAPKK(1)GSK(1)KAVTK;K:28.0313@KSAPAPKKGSKK(1)AVTK;
KSAPAPKKGSKKAVTK	KSAPAPKK[14.0156]GSK[28.0313]KAVTK	A	A	6	21	36	2	22		16	3	11K(28.0313),8K(14.0156)	sp|O60814|H2B1K_HUMAN	O60814	H2B1K_HUMAN	H2BC12	Histone H2B type 1-K			1	0	2.33881e+06	0	MS/MS	unmatched	K:14.0156@KSAPAPKK(1)GSKKAVTK;K:28.0313@KSAPAPKKGSK(1)KAVTK;
KSAPAPKKGSKKAVTK	KSAPAPKK[14.0156]GSK[28.0313]KAVTK[14.0156]	A	A	6	21	36	2	22		16	4	11K(28.0313),16K(14.0156),8K(14.0156)	sp|O60814|H2B1K_HUMAN	O60814	H2B1K_HUMAN	H2BC12	Histone H2B type 1-K			2	0	282518816	0	MS/MS	unmatched	K:14.0156@KSAPAPKK(1)GSKKAVTK(1);K:28.0313@KSAPAPKKGSK(1)KAVTK;
KSAPAPKKGSKKAVTK	KSAPAPKK[28.0313]GSK[14.0156]KAVTK[14.0156]	A	A	6	21	36	2	22		16	4	11K(14.0156),16K(14.0156),8K(28.0313)	sp|O60814|H2B1K_HUMAN	O60814	H2B1K_HUMAN	H2BC12	Histone H2B type 1-K			2	0	62298624	0	MS/MS	unmatched	K:14.0156@KSAPAPKKGSK(1)KAVTK(1);K:28.0313@KSAPAPKK(1)GSKKAVTK;
KSAPAPKKGSKKAVTK	KSAPAPKK[28.0313]GSK[14.0156]K[14.0156]AVTK	A	A	6	21	36	2	22		16	4	11K(14.0156),12K(14.0156),8K(28.0313)	sp|O60814|H2B1K_HUMAN	O60814	H2B1K_HUMAN	H2BC12	Histone H2B type 1-K			1	0	331021888	0	MS/MS	unmatched	K:14.0156@KSAPAPKKGSK(1)K(1)AVTK;K:28.0313@KSAPAPKK(1)GSKKAVTK;
KSAPAPKKGSKKAVTK	KSAPAPKK[42.0470]GSKKAVTK	A	A	6	21	36	2	22		16	4	8K(42.0470)	sp|O60814|H2B1K_HUMAN	O60814	H2B1K_HUMAN	H2BC12	Histone H2B type 1-K			1	0	0	0	MS/MS	unmatched	K:42.0470@KSAPAPKK(1)GSKKAVTK;
KSAPAPKKGSKKAVTK	KSAPAPK[14.0156]KGSK[14.0156]K[14.0156]AVTK	A	A	6	21	36	2	22		16	4	11K(14.0156),12K(14.0156),7K(14.0156)	sp|O60814|H2B1K_HUMAN	O60814	H2B1K_HUMAN	H2BC12	Histone H2B type 1-K			2	0	154372560	0	MS/MS	unmatched	K:14.0156@KSAPAPK(1)KGSK(1)K(1)AVTK;
KSAPAPKKGSKKAVTK	KSAPAPK[14.0156]KGSK[28.0313]KAVTK[14.0156]	A	A	6	21	36	2	22		16	4	11K(28.0313),16K(14.0156),7K(14.0156)	sp|O60814|H2B1K_HUMAN	O60814	H2B1K_HUMAN	H2BC12	Histone H2B type 1-K			3	0	282518816	0	MS/MS	unmatched	K:14.0156@KSAPAPK(1)KGSKKAVTK(1);K:28.0313@KSAPAPKKGSK(1)KAVTK;
KSAPAPKKGSKKAVTK	KSAPAPK[14.0156]KGSK[28.0313]K[14.0156]AVTK	A	A	6	21	36	2	22		16	4	11K(28.0313),12K(14.0156),7K(14.0156)	sp|O60814|H2B1K_HUMAN	O60814	H2B1K_HUMAN	H2BC12	Histone H2B type 1-K			1	0	282518816	0	MS/MS	unmatched	K:14.0156@KSAPAPK(1)KGSKK(1)AVTK;K:28.0313@KSAPAPKKGSK(1)KAVTK;
KSAPAPKKGSKKAVTK	KSAPAPK[14.0156]K[14.0156]GSK[14.0156]KAVTK	A	A	6	21	36	2	22		16	4	11K(14.0156),7K(14.0156),8K(14.0156)	sp|O60814|H2B1K_HUMAN	O60814	H2B1K_HUMAN	H2BC12	Histone H2B type 1-K			1	0	0	0	MS/MS	unmatched	K:14.0156@KSAPAPK(1)K(1)GSK(1)KAVTK;
KSAPAPKKGSKKAVTK	KSAPAPK[14.0156]K[42.0470]GSKKAVTK[14.0156]	A	A	6	21	36	2	22		16	4	16K(14.0156),7K(14.0156),8K(42.0470)	sp|O60814|H2B1K_HUMAN	O60814	H2B1K_HUMAN	H2BC12	Histone H2B type 1-K			3	0	43403404	0	MS/MS	unmatched	K:14.0156@KSAPAPK(1)KGSKKAVTK(1);K:42.0470@KSAPAPKK(1)GSKKAVTK;
KSAPAPKKGSKKAVTK	KSAPAPK[28.0313]KGSKK[14.0156]AVTK[14.0156]	A	A	6	21	36	2	22		16	4	12K(14.0156),16K(14.0156),7K(28.0313)	sp|O60814|H2B1K_HUMAN	O60814	H2B1K_HUMAN	H2BC12	Histone H2B type 1-K			1	0	62298624	0	MS/MS	unmatched	K:14.0156@KSAPAPKKGSKK(1)AVTK(1);K:28.0313@KSAPAPK(1)KGSKKAVTK;
KSAPAPKKGSKKAVTK	KSAPAPK[28.0313]KGSKK[28.0313]AVTK[14.0156]	A	A	6	21	36	2	22		16	4	12K(28.0313),16K(14.0156),7K(28.0313)	sp|O60814|H2B1K_HUMAN	O60814	H2B1K_HUMAN	H2BC12	Histone H2B type 1-K			1	0	0	0	MS/MS	unmatched	K:14.0156@KSAPAPKKGSKKAVTK(1);K:28.0313@KSAPAPK(1)KGSKK(1)AVTK;
KSAPAPKKGSKKAVTK	KSAPAPK[28.0313]K[14.0156]GSKKAVTK	A	A	6	21	36	2	22		16	4	7K(28.0313),8K(14.0156)	sp|O60814|H2B1K_HUMAN	O60814	H2B1K_HUMAN	H2BC12	Histone H2B type 1-K			6	0	154372560	0	MS/MS	unmatched	K:14.0156@KSAPAPKK(1)GSKKAVTK;K:28.0313@KSAPAPK(1)KGSKKAVTK;
KSAPAPKKGSKKAVTK	KSAPAPK[28.0313]K[14.0156]GSKKAVTK[14.0156]	A	A	6	21	36	2	22		16	4	16K(14.0156),7K(28.0313),8K(14.0156)	sp|O60814|H2B1K_HUMAN	O60814	H2B1K_HUMAN	H2BC12	Histone H2B type 1-K			4	0	62298624	0	MS/MS	unmatched	K:14.0156@KSAPAPKK(1)GSKKAVTK(1);K:28.0313@KSAPAPK(1)KGSKKAVTK;
KSAPAPKKGSKKAVTKA	KSAPAPKKGSKKAVTKA	A	Q	6	22	36	2	22		17	3,4		sp|O60814|H2B1K_HUMAN	O60814	H2B1K_HUMAN	H2BC12	Histone H2B type 1-K			4	4	3.70234e+06	12793234	MS/MS	MS/MS
KSAPAPKKGSKKAVTKA	KSAPAPKKGSK[14.0156]KAVTKA	A	Q	6	22	36	2	22		17	4	11K(14.0156)	sp|O60814|H2B1K_HUMAN	O60814	H2B1K_HUMAN	H2BC12	Histone H2B type 1-K			2	0	12839448	0	MS/MS	unmatched	K:14.0156@KSAPAPKKGSK(1)KAVTKA;
KSAPAPKKGSKKAVTKA	KSAPAPKKGSK[14.0156]K[14.0156]AVTKA	A	Q	6	22	36	2	22		17	4	11K(14.0156),12K(14.0156)	sp|O60814|H2B1K_HUMAN	O60814	H2B1K_HUMAN	H2BC12	Histone H2B type 1-K			2	0	14252235	0	MS/MS	unmatched	K:14.0156@KSAPAPKKGSK(1)K(1)AVTKA;
KSAPAPKKGSKKAVTKA	KSAPAPKK[14.0156]GSKKAVTKA	A	Q	6	22	36	2	22		17	4	8K(14.0156)	sp|O60814|H2B1K_HUMAN	O60814	H2B1K_HUMAN	H2BC12	Histone H2B type 1-K			1	0	3826497	0	MS/MS	unmatched	K:14.0156@KSAPAPKK(1)GSKKAVTKA;
KSAPAPKKGSKKAVTKA	KSAPAPKK[14.0156]GSK[14.0156]K[14.0156]AVTKA	A	Q	6	22	36	2	22		17	4	11K(14.0156),12K(14.0156),8K(14.0156)	sp|O60814|H2B1K_HUMAN	O60814	H2B1K_HUMAN	H2BC12	Histone H2B type 1-K			1	0	19002030	0	MS/MS	unmatched	K:14.0156@KSAPAPKK(1)GSK(1)K(1)AVTKA;
KSAPAPKKGSKKAVTKA	KSAPAPKK[28.0313]GSKKAVTKA	A	Q	6	22	36	2	22		17	4	8K(28.0313)	sp|O60814|H2B1K_HUMAN	O60814	H2B1K_HUMAN	H2BC12	Histone H2B type 1-K			1	0	5192333	0	MS/MS	unmatched	K:28.0313@KSAPAPKK(1)GSKKAVTKA;
SAPAPKKGSKK	SAPAPKKGSKK	K	A	7	17	36	2	22		11	2		sp|O60814|H2B1K_HUMAN	O60814	H2B1K_HUMAN	H2BC12	Histone H2B type 1-K			1	3	906912	14828089	MS/MS	MS/MS
SAPAPKKGSKKAVTK	SAPAPKKGSKKAVTK	K	A	7	21	36	2	22		15	2,3		sp|O60814|H2B1K_HUMAN	O60814	H2B1K_HUMAN	H2BC12	Histone H2B type 1-K			40	84	1.62346e+06	6262839	MS/MS	MS/MS
SAPAPKKGSKKAVTK	SAPAPKKGSK[14.0156]KAVTK	K	A	7	21	36	2	22		15	3	10K(14.0156)	sp|O60814|H2B1K_HUMAN	O60814	H2B1K_HUMAN	H2BC12	Histone H2B type 1-K			35	0	3.68392e+06	0	MS/MS	unmatched	K:14.0156@SAPAPKKGSK(1)KAVTK;
SAPAPKKGSKKAVTK	SAPAPKKGSK[14.0156]K[14.0156]AVTK	K	A	7	21	36	2	22		15	3,4	10K(14.0156),11K(14.0156)	sp|O60814|H2B1K_HUMAN	O60814	H2B1K_HUMAN	H2BC12	Histone H2B type 1-K			18	0	92404288	0	MS/MS	unmatched	K:14.0156@SAPAPKKGSK(1)K(1)AVTK;
SAPAPKKGSKKAVTK	SAPAPKKGSK[14.0156]K[14.0156]AVTK[14.0156]	K	A	7	21	36	2	22		15	3	10K(14.0156),11K(14.0156),15K(14.0156)	sp|O60814|H2B1K_HUMAN	O60814	H2B1K_HUMAN	H2BC12	Histone H2B type 1-K			2	0	145132576	0	MS/MS	unmatched	K:14.0156@SAPAPKKGSK(1)K(1)AVTK(1);
SAPAPKKGSKKAVTK	SAPAPKK[14.0156]GSK[14.0156]KAVTK	K	A	7	21	36	2	22		15	3	10K(14.0156),7K(14.0156)	sp|O60814|H2B1K_HUMAN	O60814	H2B1K_HUMAN	H2BC12	Histone H2B type 1-K			2	0	1.30636e+06	0	MS/MS	unmatched	K:14.0156@SAPAPKK(1)GSK(1)KAVTK;
SAPAPKKGSKKAVTK	SAPAPKK[14.0156]GSK[14.0156]KAVTK[14.0156]	K	A	7	21	36	2	22		15	4	10K(14.0156),15K(14.0156),7K(14.0156)	sp|O60814|H2B1K_HUMAN	O60814	H2B1K_HUMAN	H2BC12	Histone H2B type 1-K			1	0	2457313	0	MS/MS	unmatched	K:14.0156@SAPAPKK(1)GSK(1)KAVTK(1);
SAPAPKKGSKKAVTK	SAPAPKK[14.0156]GSK[14.0156]K[14.0156]AVTK	K	A	7	21	36	2	22		15	3	10K(14.0156),11K(14.0156),7K(14.0156)	sp|O60814|H2B1K_HUMAN	O60814	H2B1K_HUMAN	H2BC12	Histone H2B type 1-K			1	0	687821	0	MS/MS	unmatched	K:14.0156@SAPAPKK(1)GSK(1)K(1)AVTK;
SAPAPKKGSKKAVTK	SAPAPKK[14.0156]GSK[28.0313]KAVTK	K	A	7	21	36	2	22		15	3	10K(28.0313),7K(14.0156)	sp|O60814|H2B1K_HUMAN	O60814	H2B1K_HUMAN	H2BC12	Histone H2B type 1-K			3	0	1.92535e+06	0	MS/MS	unmatched	K:14.0156@SAPAPKK(1)GSKKAVTK;K:28.0313@SAPAPKKGSK(1)KAVTK;
SAPAPKKGSKKAVTK	SAPAPKK[14.0156]GSK[28.0313]KAVTK[14.0156]	K	A	7	21	36	2	22		15	4	10K(28.0313),15K(14.0156),7K(14.0156)	sp|O60814|H2B1K_HUMAN	O60814	H2B1K_HUMAN	H2BC12	Histone H2B type 1-K			5	0	109950272	0	MS/MS	unmatched	K:14.0156@SAPAPKK(1)GSKKAVTK(1);K:28.0313@SAPAPKKGSK(1)KAVTK;
SAPAPKKGSKKAVTK	SAPAPKK[28.0313]GSKKAVTK	K	A	7	21	36	2	22		15	4	7K(28.0313)	sp|O60814|H2B1K_HUMAN	O60814	H2B1K_HUMAN	H2BC12	Histone H2B type 1-K			1	0	19622202	0	MS/MS	unmatched	K:28.0313@SAPAPKK(1)GSKKAVTK;
SAPAPKKGSKKAVTK	SAPAPKK[28.0313]GSKK[14.0156]AVTK[14.0156]	K	A	7	21	36	2	22		15	4	11K(14.0156),15K(14.0156),7K(28.0313)	sp|O60814|H2B1K_HUMAN	O60814	H2B1K_HUMAN	H2BC12	Histone H2B type 1-K			1	0	0	0	MS/MS	unmatched	K:14.0156@SAPAPKKGSKK(1)AVTK(1);K:28.0313@SAPAPKK(1)GSKKAVTK;
SAPAPKKGSKKAVTK	SAPAPKK[28.0313]GSK[14.0156]KAVTK[14.0156]	K	A	7	21	36	2	22		15	4	10K(14.0156),15K(14.0156),7K(28.0313)	sp|O60814|H2B1K_HUMAN	O60814	H2B1K_HUMAN	H2BC12	Histone H2B type 1-K			6	0	62997628	0	MS/MS	unmatched	K:14.0156@SAPAPKKGSK(1)KAVTK(1);K:28.0313@SAPAPKK(1)GSKKAVTK;
SAPAPKKGSKKAVTK	SAPAPK[14.0156]KGSKKAVTK	K	A	7	21	36	2	22		15	3	6K(14.0156)	sp|O60814|H2B1K_HUMAN	O60814	H2B1K_HUMAN	H2BC12	Histone H2B type 1-K			1	0	2.30668e+06	0	MS/MS	unmatched	K:14.0156@SAPAPK(1)KGSKKAVTK;
SAPAPKKGSKKAVTK	SAPAPK[14.0156]KGSKKAVTK[42.0470]	K	A	7	21	36	2	22		15	3	15K(42.0470),6K(14.0156)	sp|O60814|H2B1K_HUMAN	O60814	H2B1K_HUMAN	H2BC12	Histone H2B type 1-K			1	0	0	0	MS/MS	unmatched	K:14.0156@SAPAPK(1)KGSKKAVTK;K:42.0470@SAPAPKKGSKKAVTK(1);
SAPAPKKGSKKAVTK	SAPAPK[14.0156]KGSK[28.0313]KAVTK[14.0156]	K	A	7	21	36	2	22		15	3,4	10K(28.0313),15K(14.0156),6K(14.0156)	sp|O60814|H2B1K_HUMAN	O60814	H2B1K_HUMAN	H2BC12	Histone H2B type 1-K			3	0	114130672	0	MS/MS	unmatched	K:14.0156@SAPAPK(1)KGSKKAVTK(1);K:28.0313@SAPAPKKGSK(1)KAVTK;
SAPAPKKGSKKAVTK	SAPAPK[14.0156]K[42.0470]GSKKAVTK	K	A	7	21	36	2	22		15	3	6K(14.0156),7K(42.0470)	sp|O60814|H2B1K_HUMAN	O60814	H2B1K_HUMAN	H2BC12	Histone H2B type 1-K			3	0	0	0	MS/MS	unmatched	K:14.0156@SAPAPK(1)KGSKKAVTK;K:42.0470@SAPAPKK(1)GSKKAVTK;
SAPAPKKGSKKAVTK	SAPAPK[28.0313]K[14.0156]GSKKAVTK[14.0156]	K	A	7	21	36	2	22		15	4	15K(14.0156),6K(28.0313),7K(14.0156)	sp|O60814|H2B1K_HUMAN	O60814	H2B1K_HUMAN	H2BC12	Histone H2B type 1-K			4	0	1.6822e+06	0	MS/MS	unmatched	K:14.0156@SAPAPKK(1)GSKKAVTK(1);K:28.0313@SAPAPK(1)KGSKKAVTK;
SAPAPKKGSKKAVTKA	SAPAPKKGSKKAVTKA	K	Q	7	22	36	2	22		16	3		sp|O60814|H2B1K_HUMAN	O60814	H2B1K_HUMAN	H2BC12	Histone H2B type 1-K			0	3	0	48598700	unmatched	MS/MS
APAPKKGSKK	APAPKKGSKK	S	A	8	17	36	2	22		10	2		sp|O60814|H2B1K_HUMAN	O60814	H2B1K_HUMAN	H2BC12	Histone H2B type 1-K			1	2	936311	7504395	MS/MS	MS/MS
APAPKKGSKKAVT	APAPK[28.0313]K[14.0156]GSKKAVT	S	K	8	20	36	2	22		13	3	5K(28.0313),6K(14.0156)	sp|O60814|H2B1K_HUMAN	O60814	H2B1K_HUMAN	H2BC12	Histone H2B type 1-K			1	0	2.1029e+06	0	MS/MS	unmatched	K:14.0156@APAPKK(1)GSKKAVT;K:28.0313@APAPK(1)KGSKKAVT;
APAPKKGSKKAVTK	APAPKKGSKKAVTK	S	A	8	21	36	2	22		14	3		sp|O60814|H2B1K_HUMAN	O60814	H2B1K_HUMAN	H2BC12	Histone H2B type 1-K			18	68	669353	3.23598e+06	MS/MS	MS/MS
APAPKKGSKKAVTK	APAPKKGSK[14.0156]KAVTK	S	A	8	21	36	2	22		14	3	9K(14.0156)	sp|O60814|H2B1K_HUMAN	O60814	H2B1K_HUMAN	H2BC12	Histone H2B type 1-K			47	0	2.9274e+06	0	MS/MS	unmatched	K:14.0156@APAPKKGSK(1)KAVTK;
APAPKKGSKKAVTK	APAPKKGSK[14.0156]KAVTK[14.0156]	S	A	8	21	36	2	22		14	3	14K(14.0156),9K(14.0156)	sp|O60814|H2B1K_HUMAN	O60814	H2B1K_HUMAN	H2BC12	Histone H2B type 1-K			30	0	7.85299e+06	0	MS/MS	unmatched	K:14.0156@APAPKKGSK(1)KAVTK(1);
APAPKKGSKKAVTK	APAPKKGSK[14.0156]K[14.0156]AVTK	S	A	8	21	36	2	22		14	3	10K(14.0156),9K(14.0156)	sp|O60814|H2B1K_HUMAN	O60814	H2B1K_HUMAN	H2BC12	Histone H2B type 1-K			43	0	8.01609e+06	0	MS/MS	unmatched	K:14.0156@APAPKKGSK(1)K(1)AVTK;
APAPKKGSKKAVTK	APAPKKGSK[14.0156]K[14.0156]AVTK[14.0156]	S	A	8	21	36	2	22		14	3	10K(14.0156),14K(14.0156),9K(14.0156)	sp|O60814|H2B1K_HUMAN	O60814	H2B1K_HUMAN	H2BC12	Histone H2B type 1-K			23	0	75772544	0	MS/MS	unmatched	K:14.0156@APAPKKGSK(1)K(1)AVTK(1);
APAPKKGSKKAVTK	APAPKKGSK[14.0156]K[28.0313]AVTK	S	A	8	21	36	2	22		14	3	10K(28.0313),9K(14.0156)	sp|O60814|H2B1K_HUMAN	O60814	H2B1K_HUMAN	H2BC12	Histone H2B type 1-K			4	0	10457059	0	MS/MS	unmatched	K:14.0156@APAPKKGSK(1)KAVTK;K:28.0313@APAPKKGSKK(1)AVTK;
APAPKKGSKKAVTK	APAPKKGSK[28.0313]KAVTK[14.0156]	S	A	8	21	36	2	22		14	3	14K(14.0156),9K(28.0313)	sp|O60814|H2B1K_HUMAN	O60814	H2B1K_HUMAN	H2BC12	Histone H2B type 1-K			1	0	49898016	0	MS/MS	unmatched	K:14.0156@APAPKKGSKKAVTK(1);K:28.0313@APAPKKGSK(1)KAVTK;
APAPKKGSKKAVTK	APAPKKGSK[28.0313]K[14.0156]AVTK	S	A	8	21	36	2	22		14	3	10K(14.0156),9K(28.0313)	sp|O60814|H2B1K_HUMAN	O60814	H2B1K_HUMAN	H2BC12	Histone H2B type 1-K			2	0	8694336	0	MS/MS	unmatched	K:14.0156@APAPKKGSKK(1)AVTK;K:28.0313@APAPKKGSK(1)KAVTK;
APAPKKGSKKAVTK	APAPKKGSK[28.0313]K[28.0313]AVTK	S	A	8	21	36	2	22		14	3	10K(28.0313),9K(28.0313)	sp|O60814|H2B1K_HUMAN	O60814	H2B1K_HUMAN	H2BC12	Histone H2B type 1-K			11	0	1883270	0	MS/MS	unmatched	K:28.0313@APAPKKGSK(1)K(1)AVTK;
APAPKKGSKKAVTK	APAPKK[14.0156]GSKKAVTK	S	A	8	21	36	2	22		14	3	6K(14.0156)	sp|O60814|H2B1K_HUMAN	O60814	H2B1K_HUMAN	H2BC12	Histone H2B type 1-K			2	0	819790	0	MS/MS	unmatched	K:14.0156@APAPKK(1)GSKKAVTK;
APAPKKGSKKAVTK	APAPKK[14.0156]GSKK[14.0156]AVTK[14.0156]	S	A	8	21	36	2	22		14	3	10K(14.0156),14K(14.0156),6K(14.0156)	sp|O60814|H2B1K_HUMAN	O60814	H2B1K_HUMAN	H2BC12	Histone H2B type 1-K			2	0	75772544	0	MS/MS	unmatched	K:14.0156@APAPKK(1)GSKK(1)AVTK(1);
APAPKKGSKKAVTK	APAPKK[14.0156]GSKK[28.0313]AVTK	S	A	8	21	36	2	22		14	3	10K(28.0313),6K(14.0156)	sp|O60814|H2B1K_HUMAN	O60814	H2B1K_HUMAN	H2BC12	Histone H2B type 1-K			1	0	8.14263e+06	0	MS/MS	unmatched	K:14.0156@APAPKK(1)GSKKAVTK;K:28.0313@APAPKKGSKK(1)AVTK;
APAPKKGSKKAVTK	APAPKK[14.0156]GSK[14.0156]KAVTK	S	A	8	21	36	2	22		14	3	6K(14.0156),9K(14.0156)	sp|O60814|H2B1K_HUMAN	O60814	H2B1K_HUMAN	H2BC12	Histone H2B type 1-K			2	0	3.33013e+06	0	MS/MS	unmatched	K:14.0156@APAPKK(1)GSK(1)KAVTK;
APAPKKGSKKAVTK	APAPKK[14.0156]GSK[14.0156]KAVTK[14.0156]	S	A	8	21	36	2	22		14	3	14K(14.0156),6K(14.0156),9K(14.0156)	sp|O60814|H2B1K_HUMAN	O60814	H2B1K_HUMAN	H2BC12	Histone H2B type 1-K			1	0	4.54798e+06	0	MS/MS	unmatched	K:14.0156@APAPKK(1)GSK(1)KAVTK(1);
APAPKKGSKKAVTK	APAPKK[14.0156]GSK[14.0156]K[14.0156]AVTK	S	A	8	21	36	2	22		14	3	10K(14.0156),6K(14.0156),9K(14.0156)	sp|O60814|H2B1K_HUMAN	O60814	H2B1K_HUMAN	H2BC12	Histone H2B type 1-K			10	0	7.17564e+06	0	MS/MS	unmatched	K:14.0156@APAPKK(1)GSK(1)K(1)AVTK;
APAPKKGSKKAVTK	APAPKK[14.0156]GSK[28.0313]KAVTK	S	A	8	21	36	2	22		14	3	6K(14.0156),9K(28.0313)	sp|O60814|H2B1K_HUMAN	O60814	H2B1K_HUMAN	H2BC12	Histone H2B type 1-K			1	0	532365	0	MS/MS	unmatched	K:14.0156@APAPKK(1)GSKKAVTK;K:28.0313@APAPKKGSK(1)KAVTK;
APAPKKGSKKAVTK	APAPKK[14.0156]GSK[28.0313]KAVTK[14.0156]	S	A	8	21	36	2	22		14	3	14K(14.0156),6K(14.0156),9K(28.0313)	sp|O60814|H2B1K_HUMAN	O60814	H2B1K_HUMAN	H2BC12	Histone H2B type 1-K			3	0	10722870	0	MS/MS	unmatched	K:14.0156@APAPKK(1)GSKKAVTK(1);K:28.0313@APAPKKGSK(1)KAVTK;
APAPKKGSKKAVTK	APAPKK[14.0156]GSK[28.0313]K[14.0156]AVTK	S	A	8	21	36	2	22		14	3	10K(14.0156),6K(14.0156),9K(28.0313)	sp|O60814|H2B1K_HUMAN	O60814	H2B1K_HUMAN	H2BC12	Histone H2B type 1-K			1	0	1.32352e+06	0	MS/MS	unmatched	K:14.0156@APAPKK(1)GSKK(1)AVTK;K:28.0313@APAPKKGSK(1)KAVTK;
APAPKKGSKKAVTK	APAPKK[28.0313]GSK[14.0156]KAVTK[14.0156]	S	A	8	21	36	2	22		14	3	14K(14.0156),6K(28.0313),9K(14.0156)	sp|O60814|H2B1K_HUMAN	O60814	H2B1K_HUMAN	H2BC12	Histone H2B type 1-K			1	0	8742468	0	MS/MS	unmatched	K:14.0156@APAPKKGSK(1)KAVTK(1);K:28.0313@APAPKK(1)GSKKAVTK;
APAPKKGSKKAVTK	APAPK[14.0156]KGSKKAVTK	S	A	8	21	36	2	22		14	3	5K(14.0156)	sp|O60814|H2B1K_HUMAN	O60814	H2B1K_HUMAN	H2BC12	Histone H2B type 1-K			2	0	2.27646e+06	0	MS/MS	unmatched	K:14.0156@APAPK(1)KGSKKAVTK;
APAPKKGSKKAVTK	APAPK[14.0156]KGSKK[14.0156]AVTK	S	A	8	21	36	2	22		14	3	10K(14.0156),5K(14.0156)	sp|O60814|H2B1K_HUMAN	O60814	H2B1K_HUMAN	H2BC12	Histone H2B type 1-K			1	0	3.1526e+06	0	MS/MS	unmatched	K:14.0156@APAPK(1)KGSKK(1)AVTK;
APAPKKGSKKAVTK	APAPK[14.0156]KGSK[14.0156]KAVTK[14.0156]	S	A	8	21	36	2	22		14	3	14K(14.0156),5K(14.0156),9K(14.0156)	sp|O60814|H2B1K_HUMAN	O60814	H2B1K_HUMAN	H2BC12	Histone H2B type 1-K			1	0	0	0	MS/MS	unmatched	K:14.0156@APAPK(1)KGSK(1)KAVTK(1);
APAPKKGSKKAVTK	APAPK[14.0156]KGSK[14.0156]K[14.0156]AVTK	S	A	8	21	36	2	22		14	3	10K(14.0156),5K(14.0156),9K(14.0156)	sp|O60814|H2B1K_HUMAN	O60814	H2B1K_HUMAN	H2BC12	Histone H2B type 1-K			5	0	5.3931e+06	0	MS/MS	unmatched	K:14.0156@APAPK(1)KGSK(1)K(1)AVTK;
APAPKKGSKKAVTK	APAPK[14.0156]KGSK[14.0156]K[28.0313]AVTK	S	A	8	21	36	2	22		14	3	10K(28.0313),5K(14.0156),9K(14.0156)	sp|O60814|H2B1K_HUMAN	O60814	H2B1K_HUMAN	H2BC12	Histone H2B type 1-K			2	0	0	0	MS/MS	unmatched	K:14.0156@APAPK(1)KGSK(1)KAVTK;K:28.0313@APAPKKGSKK(1)AVTK;
APAPKKGSKKAVTK	APAPK[14.0156]KGSK[28.0313]KAVTK[14.0156]	S	A	8	21	36	2	22		14	3	14K(14.0156),5K(14.0156),9K(28.0313)	sp|O60814|H2B1K_HUMAN	O60814	H2B1K_HUMAN	H2BC12	Histone H2B type 1-K			2	0	403057216	0	MS/MS	unmatched	K:14.0156@APAPK(1)KGSKKAVTK(1);K:28.0313@APAPKKGSK(1)KAVTK;
APAPKKGSKKAVTK	APAPK[14.0156]KGSK[28.0313]K[14.0156]AVTK	S	A	8	21	36	2	22		14	3	10K(14.0156),5K(14.0156),9K(28.0313)	sp|O60814|H2B1K_HUMAN	O60814	H2B1K_HUMAN	H2BC12	Histone H2B type 1-K			1	0	1.68905e+06	0	MS/MS	unmatched	K:14.0156@APAPK(1)KGSKK(1)AVTK;K:28.0313@APAPKKGSK(1)KAVTK;
APAPKKGSKKAVTK	APAPK[14.0156]K[14.0156]GSKKAVTK	S	A	8	21	36	2	22		14	3	5K(14.0156),6K(14.0156)	sp|O60814|H2B1K_HUMAN	O60814	H2B1K_HUMAN	H2BC12	Histone H2B type 1-K			1	0	3.28186e+06	0	MS/MS	unmatched	K:14.0156@APAPK(1)K(1)GSKKAVTK;
APAPKKGSKKAVTK	APAPK[14.0156]K[14.0156]GSKKAVTK[14.0156]	S	A	8	21	36	2	22		14	3	14K(14.0156),5K(14.0156),6K(14.0156)	sp|O60814|H2B1K_HUMAN	O60814	H2B1K_HUMAN	H2BC12	Histone H2B type 1-K			2	0	3.29827e+06	0	MS/MS	unmatched	K:14.0156@APAPK(1)K(1)GSKKAVTK(1);
APAPKKGSKKAVTK	APAPK[14.0156]K[14.0156]GSK[14.0156]KAVTK	S	A	8	21	36	2	22		14	3	5K(14.0156),6K(14.0156),9K(14.0156)	sp|O60814|H2B1K_HUMAN	O60814	H2B1K_HUMAN	H2BC12	Histone H2B type 1-K			1	0	0	0	MS/MS	unmatched	K:14.0156@APAPK(1)K(1)GSK(1)KAVTK;
APAPKKGSKKAVTK	APAPK[14.0156]K[28.0313]GSK[14.0156]KAVTK	S	A	8	21	36	2	22		14	3	5K(14.0156),6K(28.0313),9K(14.0156)	sp|O60814|H2B1K_HUMAN	O60814	H2B1K_HUMAN	H2BC12	Histone H2B type 1-K			3	0	0	0	MS/MS	unmatched	K:14.0156@APAPK(1)KGSK(1)KAVTK;K:28.0313@APAPKK(1)GSKKAVTK;
APAPKKGSKKAVTK	APAPK[28.0313]KGSKK[14.0156]AVTK[14.0156]	S	A	8	21	36	2	22		14	3	10K(14.0156),14K(14.0156),5K(28.0313)	sp|O60814|H2B1K_HUMAN	O60814	H2B1K_HUMAN	H2BC12	Histone H2B type 1-K			4	0	10722870	0	MS/MS	unmatched	K:14.0156@APAPKKGSKK(1)AVTK(1);K:28.0313@APAPK(1)KGSKKAVTK;
APAPKKGSKKAVTK	APAPK[28.0313]KGSKK[28.0313]AVTK[14.0156]	S	A	8	21	36	2	22		14	3	10K(28.0313),14K(14.0156),5K(28.0313)	sp|O60814|H2B1K_HUMAN	O60814	H2B1K_HUMAN	H2BC12	Histone H2B type 1-K			1	0	400096	0	MS/MS	unmatched	K:14.0156@APAPKKGSKKAVTK(1);K:28.0313@APAPK(1)KGSKK(1)AVTK;
APAPKKGSKKAVTK	APAPK[28.0313]KGSK[14.0156]K[14.0156]AVTK	S	A	8	21	36	2	22		14	3	10K(14.0156),5K(28.0313),9K(14.0156)	sp|O60814|H2B1K_HUMAN	O60814	H2B1K_HUMAN	H2BC12	Histone H2B type 1-K			1	0	0	0	MS/MS	unmatched	K:14.0156@APAPKKGSK(1)K(1)AVTK;K:28.0313@APAPK(1)KGSKKAVTK;
APAPKKGSKKAVTK	APAPK[28.0313]KGSK[28.0313]KAVTK[14.0156]	S	A	8	21	36	2	22		14	3	14K(14.0156),5K(28.0313),9K(28.0313)	sp|O60814|H2B1K_HUMAN	O60814	H2B1K_HUMAN	H2BC12	Histone H2B type 1-K			1	0	61523432	0	MS/MS	unmatched	K:14.0156@APAPKKGSKKAVTK(1);K:28.0313@APAPK(1)KGSK(1)KAVTK;
APAPKKGSKKAVTK	APAPK[28.0313]K[14.0156]GSKKAVTK	S	A	8	21	36	2	22		14	3	5K(28.0313),6K(14.0156)	sp|O60814|H2B1K_HUMAN	O60814	H2B1K_HUMAN	H2BC12	Histone H2B type 1-K			1	0	4.54798e+06	0	MS/MS	unmatched	K:14.0156@APAPKK(1)GSKKAVTK;K:28.0313@APAPK(1)KGSKKAVTK;
APAPKKGSKKAVTK	APAPK[28.0313]K[14.0156]GSKKAVTK[14.0156]	S	A	8	21	36	2	22		14	3	14K(14.0156),5K(28.0313),6K(14.0156)	sp|O60814|H2B1K_HUMAN	O60814	H2B1K_HUMAN	H2BC12	Histone H2B type 1-K			4	0	8742468	0	MS/MS	unmatched	K:14.0156@APAPKK(1)GSKKAVTK(1);K:28.0313@APAPK(1)KGSKKAVTK;
APAPKKGSKKAVTKA	APAPKKGSKKAVTKA	S	Q	8	22	36	2	22		15	3		sp|O60814|H2B1K_HUMAN	O60814	H2B1K_HUMAN	H2BC12	Histone H2B type 1-K			7	29	6625926	4939582	MS/MS	MS/MS
APAPKKGSKKAVTKA	APAPKKGSK[14.0156]KAVTKA	S	Q	8	22	36	2	22		15	3	9K(14.0156)	sp|O60814|H2B1K_HUMAN	O60814	H2B1K_HUMAN	H2BC12	Histone H2B type 1-K			1	0	13509215	0	MS/MS	unmatched	K:14.0156@APAPKKGSK(1)KAVTKA;
APAPKKGSKKAVTKA	APAPKK[14.0156]GSK[14.0156]KAVTKA	S	Q	8	22	36	2	22		15	3	6K(14.0156),9K(14.0156)	sp|O60814|H2B1K_HUMAN	O60814	H2B1K_HUMAN	H2BC12	Histone H2B type 1-K			1	0	24613790	0	MS/MS	unmatched	K:14.0156@APAPKK(1)GSK(1)KAVTKA;
APAPKKGSKKAVTKA	APAPKK[28.0313]GSKKAVTK[14.0156]A	S	Q	8	22	36	2	22		15	3	14K(14.0156),6K(28.0313)	sp|O60814|H2B1K_HUMAN	O60814	H2B1K_HUMAN	H2BC12	Histone H2B type 1-K			1	0	12338056	0	MS/MS	unmatched	K:14.0156@APAPKKGSKKAVTK(1)A;K:28.0313@APAPKK(1)GSKKAVTKA;
APAPKKGSKKAVTKA	APAPKK[28.0313]GSK[14.0156]KAVTKA	S	Q	8	22	36	2	22		15	3	6K(28.0313),9K(14.0156)	sp|O60814|H2B1K_HUMAN	O60814	H2B1K_HUMAN	H2BC12	Histone H2B type 1-K			1	0	0	0	MS/MS	unmatched	K:14.0156@APAPKKGSK(1)KAVTKA;K:28.0313@APAPKK(1)GSKKAVTKA;
APAPKKGSKKAVTKA	APAPK[14.0156]K[14.0156]GSKKAVTK[14.0156]A	S	Q	8	22	36	2	22		15	3	14K(14.0156),5K(14.0156),6K(14.0156)	sp|O60814|H2B1K_HUMAN	O60814	H2B1K_HUMAN	H2BC12	Histone H2B type 1-K			1	0	24975568	0	MS/MS	unmatched	K:14.0156@APAPK(1)K(1)GSKKAVTK(1)A;
APAPKKGSKKAVTKA	APAPK[14.0156]K[14.0156]GSK[14.0156]KAVTKA	S	Q	8	22	36	2	22		15	3	5K(14.0156),6K(14.0156),9K(14.0156)	sp|O60814|H2B1K_HUMAN	O60814	H2B1K_HUMAN	H2BC12	Histone H2B type 1-K			1	0	26880578	0	MS/MS	unmatched	K:14.0156@APAPK(1)K(1)GSK(1)KAVTKA;
PAPKKGSKK	PAPKKGSKK	A	A	9	17	36	2	22		9	2		sp|O60814|H2B1K_HUMAN	O60814	H2B1K_HUMAN	H2BC12	Histone H2B type 1-K			30	11	5.45834e+06	48698544	MS/MS	MS/MS
PAPKKGSKKAVTK	PAPKKGSKKAVTK	A	A	9	21	36	2	22		13	3		sp|O60814|H2B1K_HUMAN	O60814	H2B1K_HUMAN	H2BC12	Histone H2B type 1-K			1	0	161183	0	MS/MS	unmatched
PAPKKGSKKAVTK	PAPKKGSK[14.0156]KAVTK	A	A	9	21	36	2	22		13	3	8K(14.0156)	sp|O60814|H2B1K_HUMAN	O60814	H2B1K_HUMAN	H2BC12	Histone H2B type 1-K			8	0	346575	0	MS/MS	unmatched	K:14.0156@PAPKKGSK(1)KAVTK;
PAPKKGSKKAVTK	PAPKKGSK[14.0156]KAVTK[14.0156]	A	A	9	21	36	2	22		13	3	13K(14.0156),8K(14.0156)	sp|O60814|H2B1K_HUMAN	O60814	H2B1K_HUMAN	H2BC12	Histone H2B type 1-K			1	0	0	0	MS/MS	unmatched	K:14.0156@PAPKKGSK(1)KAVTK(1);
PAPKKGSKKAVTK	PAPKKGSK[14.0156]K[14.0156]AVTK	A	A	9	21	36	2	22		13	3	8K(14.0156),9K(14.0156)	sp|O60814|H2B1K_HUMAN	O60814	H2B1K_HUMAN	H2BC12	Histone H2B type 1-K			7	0	5516225	0	MS/MS	unmatched	K:14.0156@PAPKKGSK(1)K(1)AVTK;
PAPKKGSKKAVTK	PAPKKGSK[14.0156]K[14.0156]AVTK[14.0156]	A	A	9	21	36	2	22		13	3	13K(14.0156),8K(14.0156),9K(14.0156)	sp|O60814|H2B1K_HUMAN	O60814	H2B1K_HUMAN	H2BC12	Histone H2B type 1-K			1	0	13401137	0	MS/MS	unmatched	K:14.0156@PAPKKGSK(1)K(1)AVTK(1);
PAPKKGSKKAVTK	PAPKK[14.0156]GSK[14.0156]KAVTK	A	A	9	21	36	2	22		13	3	5K(14.0156),8K(14.0156)	sp|O60814|H2B1K_HUMAN	O60814	H2B1K_HUMAN	H2BC12	Histone H2B type 1-K			2	0	235421	0	MS/MS	unmatched	K:14.0156@PAPKK(1)GSK(1)KAVTK;
PAPKKGSKKAVTK	PAPKK[14.0156]GSK[14.0156]KAVTK[14.0156]	A	A	9	21	36	2	22		13	3	13K(14.0156),5K(14.0156),8K(14.0156)	sp|O60814|H2B1K_HUMAN	O60814	H2B1K_HUMAN	H2BC12	Histone H2B type 1-K			3	0	8970178	0	MS/MS	unmatched	K:14.0156@PAPKK(1)GSK(1)KAVTK(1);
PAPKKGSKKAVTK	PAPKK[14.0156]GSK[14.0156]K[14.0156]AVTK	A	A	9	21	36	2	22		13	3	5K(14.0156),8K(14.0156),9K(14.0156)	sp|O60814|H2B1K_HUMAN	O60814	H2B1K_HUMAN	H2BC12	Histone H2B type 1-K			2	0	13401137	0	MS/MS	unmatched	K:14.0156@PAPKK(1)GSK(1)K(1)AVTK;
PAPKKGSKKAVTK	PAPKK[14.0156]GSK[28.0313]KAVTK[14.0156]	A	A	9	21	36	2	22		13	3	13K(14.0156),5K(14.0156),8K(28.0313)	sp|O60814|H2B1K_HUMAN	O60814	H2B1K_HUMAN	H2BC12	Histone H2B type 1-K			1	0	19994198	0	MS/MS	unmatched	K:14.0156@PAPKK(1)GSKKAVTK(1);K:28.0313@PAPKKGSK(1)KAVTK;
PAPKKGSKKAVTK	PAPKK[28.0313]GSKK[14.0156]AVTK[14.0156]	A	A	9	21	36	2	22		13	3	13K(14.0156),5K(28.0313),9K(14.0156)	sp|O60814|H2B1K_HUMAN	O60814	H2B1K_HUMAN	H2BC12	Histone H2B type 1-K			1	0	0	0	MS/MS	unmatched	K:14.0156@PAPKKGSKK(1)AVTK(1);K:28.0313@PAPKK(1)GSKKAVTK;
PAPKKGSKKAVTK	PAPK[14.0156]K[14.0156]GSKKAVTK	A	A	9	21	36	2	22		13	3	4K(14.0156),5K(14.0156)	sp|O60814|H2B1K_HUMAN	O60814	H2B1K_HUMAN	H2BC12	Histone H2B type 1-K			1	0	0	0	MS/MS	unmatched	K:14.0156@PAPK(1)K(1)GSKKAVTK;
PAPKKGSKKAVTK	PAPK[14.0156]K[14.0156]GSKKAVTK[14.0156]	A	A	9	21	36	2	22		13	3	13K(14.0156),4K(14.0156),5K(14.0156)	sp|O60814|H2B1K_HUMAN	O60814	H2B1K_HUMAN	H2BC12	Histone H2B type 1-K			1	0	0	0	MS/MS	unmatched	K:14.0156@PAPK(1)K(1)GSKKAVTK(1);
PAPKKGSKKAVTK	PAPK[28.0313]KGSKK[14.0156]AVTK[14.0156]	A	A	9	21	36	2	22		13	3	13K(14.0156),4K(28.0313),9K(14.0156)	sp|O60814|H2B1K_HUMAN	O60814	H2B1K_HUMAN	H2BC12	Histone H2B type 1-K			1	0	19994198	0	MS/MS	unmatched	K:14.0156@PAPKKGSKK(1)AVTK(1);K:28.0313@PAPK(1)KGSKKAVTK;
PAPKKGSKKAVTK	PAPK[28.0313]K[14.0156]GSKKAVTK	A	A	9	21	36	2	22		13	3	4K(28.0313),5K(14.0156)	sp|O60814|H2B1K_HUMAN	O60814	H2B1K_HUMAN	H2BC12	Histone H2B type 1-K			1	0	13401137	0	MS/MS	unmatched	K:14.0156@PAPKK(1)GSKKAVTK;K:28.0313@PAPK(1)KGSKKAVTK;
PAPKKGSKKAVTKA	PAPKKGSKKAVTKA	A	Q	9	22	36	2	22		14	3		sp|O60814|H2B1K_HUMAN	O60814	H2B1K_HUMAN	H2BC12	Histone H2B type 1-K			0	2	0	0	unmatched	MS/MS
APKKGSKK	APKKGSKK	P	A	10	17	36	2	22		8	2		sp|O60814|H2B1K_HUMAN	O60814	H2B1K_HUMAN	H2BC12	Histone H2B type 1-K			0	3	0	17842108	unmatched	MS/MS
APKKGSKKAVTK	APKKGSKKAVTK	P	A	10	21	36	2	22		12	3		sp|O60814|H2B1K_HUMAN	O60814	H2B1K_HUMAN	H2BC12	Histone H2B type 1-K			0	1	0	402330	unmatched	MS/MS
APKKGSKKAVTK	APKKGSK[28.0313]K[14.0156]AVTK[14.0156]	P	A	10	21	36	2	22		12	3	12K(14.0156),7K(28.0313),8K(14.0156)	sp|O60814|H2B1K_HUMAN	O60814	H2B1K_HUMAN	H2BC12	Histone H2B type 1-K			1	0	6.50717e+06	0	MS/MS	unmatched	K:14.0156@APKKGSKK(1)AVTK(1);K:28.0313@APKKGSK(1)KAVTK;
APKKGSKKAVTK	APKK[14.0156]GSK[14.0156]KAVTK[14.0156]	P	A	10	21	36	2	22		12	3	12K(14.0156),4K(14.0156),7K(14.0156)	sp|O60814|H2B1K_HUMAN	O60814	H2B1K_HUMAN	H2BC12	Histone H2B type 1-K			1	0	2.8099e+06	0	MS/MS	unmatched	K:14.0156@APKK(1)GSK(1)KAVTK(1);
APKKGSKKAVTK	APKK[14.0156]GSK[14.0156]K[14.0156]AVTK	P	A	10	21	36	2	22		12	3	4K(14.0156),7K(14.0156),8K(14.0156)	sp|O60814|H2B1K_HUMAN	O60814	H2B1K_HUMAN	H2BC12	Histone H2B type 1-K			1	0	2.8099e+06	0	MS/MS	unmatched	K:14.0156@APKK(1)GSK(1)K(1)AVTK;
PKKGSKK	PKKGSKK	A	A	11	17	36	2	22		7	2		sp|O60814|H2B1K_HUMAN	O60814	H2B1K_HUMAN	H2BC12	Histone H2B type 1-K			2	2	7.74111e+06	70675520	MS/MS	MS/MS
PKKGSKKAVTK	PKKGSKKAVTK	A	A	11	21	36	2	22		11	2,3		sp|O60814|H2B1K_HUMAN	O60814	H2B1K_HUMAN	H2BC12	Histone H2B type 1-K			0	2	0	158352	unmatched	MS/MS
PKKGSKKAVTK	PKKGSK[14.0156]KAVTK	A	A	11	21	36	2	22		11	3	6K(14.0156)	sp|O60814|H2B1K_HUMAN	O60814	H2B1K_HUMAN	H2BC12	Histone H2B type 1-K			1	0	787080	0	MS/MS	unmatched	K:14.0156@PKKGSK(1)KAVTK;
PKKGSKKAVTK	PKKGSK[14.0156]KAVTK[14.0156]	A	A	11	21	36	2	22		11	3	11K(14.0156),6K(14.0156)	sp|O60814|H2B1K_HUMAN	O60814	H2B1K_HUMAN	H2BC12	Histone H2B type 1-K			1	0	2.19545e+06	0	MS/MS	unmatched	K:14.0156@PKKGSK(1)KAVTK(1);
PKKGSKKAVTK	PKKGSK[14.0156]K[14.0156]AVTK	A	A	11	21	36	2	22		11	3	6K(14.0156),7K(14.0156)	sp|O60814|H2B1K_HUMAN	O60814	H2B1K_HUMAN	H2BC12	Histone H2B type 1-K			3	0	2.3513e+06	0	MS/MS	unmatched	K:14.0156@PKKGSK(1)K(1)AVTK;
PKKGSKKAVTK	PKKGSK[14.0156]K[14.0156]AVTK[14.0156]	A	A	11	21	36	2	22		11	3	11K(14.0156),6K(14.0156),7K(14.0156)	sp|O60814|H2B1K_HUMAN	O60814	H2B1K_HUMAN	H2BC12	Histone H2B type 1-K			1	0	7942256	0	MS/MS	unmatched	K:14.0156@PKKGSK(1)K(1)AVTK(1);
PKKGSKKAVTK	PKKGSK[28.0313]K[14.0156]AVTK[14.0156]	A	A	11	21	36	2	22		11	3	11K(14.0156),6K(28.0313),7K(14.0156)	sp|O60814|H2B1K_HUMAN	O60814	H2B1K_HUMAN	H2BC12	Histone H2B type 1-K			1	0	23808150	0	MS/MS	unmatched	K:14.0156@PKKGSKK(1)AVTK(1);K:28.0313@PKKGSK(1)KAVTK;
PKKGSKKAVTK	PKK[28.0313]GSKK[14.0156]AVTK[14.0156]	A	A	11	21	36	2	22		11	3	11K(14.0156),3K(28.0313),7K(14.0156)	sp|O60814|H2B1K_HUMAN	O60814	H2B1K_HUMAN	H2BC12	Histone H2B type 1-K			1	0	5.18013e+06	0	MS/MS	unmatched	K:14.0156@PKKGSKK(1)AVTK(1);K:28.0313@PKK(1)GSKKAVTK;
PKKGSKKAVTK	PKK[42.0470]GSK[14.0156]KAVTK	A	A	11	21	36	2	22		11	3	3K(42.0470),6K(14.0156)	sp|O60814|H2B1K_HUMAN	O60814	H2B1K_HUMAN	H2BC12	Histone H2B type 1-K			1	0	23808150	0	MS/MS	unmatched	K:14.0156@PKKGSK(1)KAVTK;K:42.0470@PKK(1)GSKKAVTK;
KKGSKKAVTK	KK[14.0156]GSK[28.0313]KAVTK[14.0156]	P	A	12	21	36	2	22		10	2	10K(14.0156),2K(14.0156),5K(28.0313)	sp|O60814|H2B1K_HUMAN	O60814	H2B1K_HUMAN	H2BC12	Histone H2B type 1-K			1	0	3862517	0	MS/MS	unmatched	K:14.0156@KK(1)GSKKAVTK(1);K:28.0313@KKGSK(1)KAVTK;
KGSKKAVTK	KGSK[14.0156]K[14.0156]AVTK[14.0156]	K	A	13	21	36	2	22		9	2	4K(14.0156),5K(14.0156),9K(14.0156)	sp|O60814|H2B1K_HUMAN	O60814	H2B1K_HUMAN	H2BC12	Histone H2B type 1-K			2	0	2.32682e+06	0	MS/MS	unmatched	K:14.0156@KGSK(1)K(1)AVTK(1);
KGSKKAVTK	K[14.0156]GSK[28.0313]KAVTK[14.0156]	K	A	13	21	36	2	22	21	9	2	1K(14.0156),4K(28.0313),9K(14.0156)	sp|O60814|H2B1K_HUMAN	O60814	H2B1K_HUMAN	H2BC12	Histone H2B type 1-K			1	0	796003	0	MS/MS	unmatched	K:14.0156@K(1)GSKKAVTK(1);K:28.0313@KGSK(1)KAVTK;
SRKESYSVY	SRKESYSVY	R	V	33	41	37	33	41	9	9	2		sp|O60814|H2B1K_HUMAN	O60814	H2B1K_HUMAN	H2BC12	Histone H2B type 1-K			2	4	20016068	34960336	MS/MS	MS/MS
VYKVLKQVHPDTGIS	VYKVLKQVHPDTGIS	Y	S	42	56	38	42	56		15	3		sp|O60814|H2B1K_HUMAN	O60814	H2B1K_HUMAN	H2BC12	Histone H2B type 1-K			0	1	0	1.2972e+06	unmatched	MS/MS
KVLKQVHPDTGIS	KVLKQVHPDTGIS	Y	S	44	56	38	42	56		13	3		sp|O60814|H2B1K_HUMAN	O60814	H2B1K_HUMAN	H2BC12	Histone H2B type 1-K			3	2	15915681	10242686	MS/MS	MS/MS
KVLKQVHPDTGISSK	KVLKQVHPDTGISSK	Y	A	44	58	38	42	58		15	3		sp|O60814|H2B1K_HUMAN	O60814	H2B1K_HUMAN	H2BC12	Histone H2B type 1-K			0	3	0	1.48476e+06	unmatched	MS/MS
VLKQVHPDTGIS	VLKQVHPDTGIS	K	S	45	56	38	42	58		12	2,3		sp|O60814|H2B1K_HUMAN	O60814	H2B1K_HUMAN	H2BC12	Histone H2B type 1-K			2	2	50030252	34225396	MS/MS	MS/MS
VLKQVHPDTGISS	VLKQVHPDTGISS	K	K	45	57	38	42	58		13	2		sp|O60814|H2B1K_HUMAN	O60814	H2B1K_HUMAN	H2BC12	Histone H2B type 1-K			0	1	0	932729	unmatched	MS/MS
VLKQVHPDTGISSK	VLKQVHPDTGISSK	K	A	45	58	38	42	58		14	3		sp|O60814|H2B1K_HUMAN	O60814	H2B1K_HUMAN	H2BC12	Histone H2B type 1-K			0	2	0	2.34885e+06	unmatched	MS/MS
KQVHPDTGI	KQVHPDTGI	L	S	47	55	38	42	58		9	2		sp|O60814|H2B1K_HUMAN	O60814	H2B1K_HUMAN	H2BC12	Histone H2B type 1-K			2	3	2.97772e+06	2.27597e+06	MS/MS	MS/MS
KQVHPDTGIS	KQVHPDTGIS	L	S	47	56	38	42	58		10	2		sp|O60814|H2B1K_HUMAN	O60814	H2B1K_HUMAN	H2BC12	Histone H2B type 1-K			18	42	5753751000	5585666600	MS/MS	MS/MS
KQVHPDTGIS	K[14.0156]QVHPDTGIS	L	S	47	56	38	42	58		10	2	1K(14.0156)	sp|O60814|H2B1K_HUMAN	O60814	H2B1K_HUMAN	H2BC12	Histone H2B type 1-K			5	2	22067388	3.08924e+06	MS/MS	MS/MS	K:14.0156@K(1)QVHPDTGIS;	K:14.0156@K(1)QVHPDTGIS;
KQVHPDTGISS	KQVHPDTGISS	L	K	47	57	38	42	58		11	2		sp|O60814|H2B1K_HUMAN	O60814	H2B1K_HUMAN	H2BC12	Histone H2B type 1-K			4	4	384357312	159767040	MS/MS	MS/MS
KQVHPDTGISSK	KQVHPDTGISSK	L	A	47	58	38	42	58		12	3		sp|O60814|H2B1K_HUMAN	O60814	H2B1K_HUMAN	H2BC12	Histone H2B type 1-K			2	2	206406464	99696728	MS/MS	MS/MS
KQVHPDTGISSK	KQVHPDTGISSK[14.0156]	L	A	47	58	38	42	58		12	3	12K(14.0156)	sp|O60814|H2B1K_HUMAN	O60814	H2B1K_HUMAN	H2BC12	Histone H2B type 1-K			0	1	0	621925	unmatched	MS/MS		K:14.0156@KQVHPDTGISSK(1);
KQVHPDTGISSKA	KQVHPDTGISSKA	L	M	47	59	38	42	59		13	3		sp|O60814|H2B1K_HUMAN	O60814	H2B1K_HUMAN	H2BC12	Histone H2B type 1-K			0	1	0	908806	unmatched	MS/MS
KQVHPDTGISSKAM	KQVHPDTGISSKAM	L	G	47	60	38	42	60		14	3		sp|O60814|H2B1K_HUMAN	O60814	H2B1K_HUMAN	H2BC12	Histone H2B type 1-K			2	2	13070918	17429936	MS/MS	MS/MS
KQVHPDTGISSKAM	KQVHPDTGISSKAM[15.9949]	L	G	47	60	38	42	60		14	3	14M(15.9949)	sp|O60814|H2B1K_HUMAN	O60814	H2B1K_HUMAN	H2BC12	Histone H2B type 1-K			2	3	3.86149e+06	8806595	MS/MS	MS/MS	M:15.9949@KQVHPDTGISSKAM(1);	M:15.9949@KQVHPDTGISSKAM(1);
QVHPDTGIS	QVHPDTGIS	K	S	48	56	38	42	60		9	2		sp|O60814|H2B1K_HUMAN	O60814	H2B1K_HUMAN	H2BC12	Histone H2B type 1-K			1	2	415093728	340638656	MS/MS	MS/MS
QVHPDTGISS	QVHPDTGISS	K	K	48	57	38	42	60		10	2		sp|O60814|H2B1K_HUMAN	O60814	H2B1K_HUMAN	H2BC12	Histone H2B type 1-K			0	2	0	4.49736e+06	unmatched	MS/MS
QVHPDTGISSK	QVHPDTGISSK	K	A	48	58	38	42	60		11	2		sp|O60814|H2B1K_HUMAN	O60814	H2B1K_HUMAN	H2BC12	Histone H2B type 1-K			0	1	0	159767040	unmatched	MS/MS
VHPDTGISS	VHPDTGISS	Q	K	49	57	38	42	60		9	2		sp|O60814|H2B1K_HUMAN	O60814	H2B1K_HUMAN	H2BC12	Histone H2B type 1-K			2	1	243084976	114133048	MS/MS	MS/MS
VHPDTGISSK	VHPDTGISSK	Q	A	49	58	38	42	60		10	2		sp|O60814|H2B1K_HUMAN	O60814	H2B1K_HUMAN	H2BC12	Histone H2B type 1-K			2	3	17218240	11598259	MS/MS	MS/MS
VHPDTGISSKAM	VHPDTGISSKAM	Q	G	49	60	38	42	60		12	2,3		sp|O60814|H2B1K_HUMAN	O60814	H2B1K_HUMAN	H2BC12	Histone H2B type 1-K			1	2	3521624	4477256	MS/MS	MS/MS
VHPDTGISSKAM	VHPDTGISSKAM[15.9949]	Q	G	49	60	38	42	60		12	2,3	12M(15.9949)	sp|O60814|H2B1K_HUMAN	O60814	H2B1K_HUMAN	H2BC12	Histone H2B type 1-K			0	2	0	1.98724e+06	unmatched	MS/MS		M:15.9949@VHPDTGISSKAM(1);
KAMGIMN	KAM[15.9949]GIMN	S	S	58	64	38	42	64	23	7	2	3M(15.9949)	sp|O60814|H2B1K_HUMAN	O60814	H2B1K_HUMAN	H2BC12	Histone H2B type 1-K			0	2	0	4.6121e+06	unmatched	MS/MS		M:15.9949@KAM(1)GIMN;
NSFVNDIFE	NSFVNDIFE	M	R	64	72	39	64	72		9	2		sp|O60814|H2B1K_HUMAN	O60814	H2B1K_HUMAN	H2BC12	Histone H2B type 1-K			1	1	32171350	36530940	MS/MS	MS/MS
NSFVNDIFER	NSFVNDIFER	M	I	64	73	40	64	73		10	2		sp|O60814|H2B1K_HUMAN	O60814	H2B1K_HUMAN	H2BC12	Histone H2B type 1-K			3	9	78347360	100937120	MS/MS	MS/MS
SFVNDIFER	SFVNDIFER	N	I	65	73	40	64	73		9	2		sp|O60814|H2B1K_HUMAN	O60814	H2B1K_HUMAN	H2BC12	Histone H2B type 1-K			3	5	48272240	55774820	MS/MS	MS/MS
FVNDIFER	FVNDIFER	S	I	66	73	40	64	73		8	2		sp|O60814|H2B1K_HUMAN	O60814	H2B1K_HUMAN	H2BC12	Histone H2B type 1-K			3	4	293340128	103563720	MS/MS	MS/MS
FVNDIFERIA	FVNDIFERIA	S	G	66	75	40	64	75		10	2		sp|O60814|H2B1K_HUMAN	O60814	H2B1K_HUMAN	H2BC12	Histone H2B type 1-K			0	1	0	2.45887e+06	unmatched	MS/MS
FVNDIFERIAGEAS	FVNDIFERIAGEAS	S	R	66	79	40	64	79		14	2		sp|O60814|H2B1K_HUMAN	O60814	H2B1K_HUMAN	H2BC12	Histone H2B type 1-K			0	1	0	2.8728e+06	unmatched	MS/MS
VNDIFER	VNDIFER	F	I	67	73	40	64	79		7	2		sp|O60814|H2B1K_HUMAN	O60814	H2B1K_HUMAN	H2BC12	Histone H2B type 1-K			13	16	5001107500	3620860420	MS/MS	MS/MS
VNDIFERI	VNDIFERI	F	A	67	74	40	64	79		8	2		sp|O60814|H2B1K_HUMAN	O60814	H2B1K_HUMAN	H2BC12	Histone H2B type 1-K			1	3	5707227	6889981	MS/MS	MS/MS
VNDIFERIA	VNDIFERIA	F	G	67	75	40	64	79		9	2		sp|O60814|H2B1K_HUMAN	O60814	H2B1K_HUMAN	H2BC12	Histone H2B type 1-K			3	4	111610792	85251376	MS/MS	MS/MS
VNDIFERIAG	VNDIFERIAG	F	E	67	76	40	64	79		10	2		sp|O60814|H2B1K_HUMAN	O60814	H2B1K_HUMAN	H2BC12	Histone H2B type 1-K			2	0	4942191	0	MS/MS	unmatched
VNDIFERIAGE	VNDIFERIAGE	F	A	67	77	40	64	79		11	2		sp|O60814|H2B1K_HUMAN	O60814	H2B1K_HUMAN	H2BC12	Histone H2B type 1-K			3	4	34389904	24414228	MS/MS	MS/MS
VNDIFERIAGEA	VNDIFERIAGEA	F	S	67	78	40	64	79		12	2		sp|O60814|H2B1K_HUMAN	O60814	H2B1K_HUMAN	H2BC12	Histone H2B type 1-K			1	2	31307572	37411004	MS/MS	MS/MS
VNDIFERIAGEAS	VNDIFERIAGEAS	F	R	67	79	40	64	79		13	2		sp|O60814|H2B1K_HUMAN	O60814	H2B1K_HUMAN	H2BC12	Histone H2B type 1-K			4	5	215302608	94315736	MS/MS	MS/MS
DIFERIAG	DIFERIAG	N	E	69	76	40	64	79		8	2		sp|O60814|H2B1K_HUMAN	O60814	H2B1K_HUMAN	H2BC12	Histone H2B type 1-K			0	1	0	10155776	unmatched	MS/MS
DIFERIAGE	DIFERIAGE	N	A	69	77	40	64	79		9	2		sp|O60814|H2B1K_HUMAN	O60814	H2B1K_HUMAN	H2BC12	Histone H2B type 1-K			3	4	59586592	50108528	MS/MS	MS/MS
DIFERIAGEA	DIFERIAGEA	N	S	69	78	40	64	79		10	2		sp|O60814|H2B1K_HUMAN	O60814	H2B1K_HUMAN	H2BC12	Histone H2B type 1-K			3	4	24130106	33103528	MS/MS	MS/MS
DIFERIAGEAS	DIFERIAGEAS	N	R	69	79	40	64	79		11	2		sp|O60814|H2B1K_HUMAN	O60814	H2B1K_HUMAN	H2BC12	Histone H2B type 1-K			4	9	315972320	392444864	MS/MS	MS/MS
IFERIAGE	IFERIAGE	D	A	70	77	40	64	79		8	2		sp|O60814|H2B1K_HUMAN	O60814	H2B1K_HUMAN	H2BC12	Histone H2B type 1-K			2	2	84766272	62825828	MS/MS	MS/MS
IFERIAGEA	IFERIAGEA	D	S	70	78	40	64	79		9	2		sp|O60814|H2B1K_HUMAN	O60814	H2B1K_HUMAN	H2BC12	Histone H2B type 1-K			2	3	88299032	52875464	MS/MS	MS/MS
IFERIAGEAS	IFERIAGEAS	D	R	70	79	40	64	79		10	2		sp|O60814|H2B1K_HUMAN	O60814	H2B1K_HUMAN	H2BC12	Histone H2B type 1-K			5	5	442857408	388703200	MS/MS	MS/MS
ERIAGEAS	ERIAGEAS	F	R	72	79	40	64	79		8	2		sp|O60814|H2B1K_HUMAN	O60814	H2B1K_HUMAN	H2BC12	Histone H2B type 1-K			2	2	191761776	66163084	MS/MS	MS/MS
IAGEASRL	IAGEASRL	R	A	74	81	40	64	81		8	2		sp|O60814|H2B1K_HUMAN	O60814	H2B1K_HUMAN	H2BC12	Histone H2B type 1-K			0	1	0	4942668	unmatched	MS/MS
IAGEASRLA	IAGEASRLA	R	H	74	82	40	64	82		9	2		sp|O60814|H2B1K_HUMAN	O60814	H2B1K_HUMAN	H2BC12	Histone H2B type 1-K			0	2	0	4.65404e+06	unmatched	MS/MS
SRLAHYN	SRLAHYN	A	K	79	85	40	64	85		7	2		sp|O60814|H2B1K_HUMAN	O60814	H2B1K_HUMAN	H2BC12	Histone H2B type 1-K			0	1	6755931	4.714e+06	MBR	MS/MS
AHYNKRSTIT	AHYNKRSTIT	L	S	82	91	40	64	91		10	3		sp|O60814|H2B1K_HUMAN	O60814	H2B1K_HUMAN	H2BC12	Histone H2B type 1-K			1	2	40966684	18528236	MS/MS	MS/MS
YNKRSTIT	YNKRSTIT	H	S	84	91	40	64	91		8	2		sp|O60814|H2B1K_HUMAN	O60814	H2B1K_HUMAN	H2BC12	Histone H2B type 1-K			0	1	0	3.92855e+06	unmatched	MS/MS					3.06815e+10	4.21739e+10
NKRSTITSREIQTA	NKRSTITSREIQTA	Y	V	85	98	40	64	98		14	3		sp|O60814|H2B1K_HUMAN	O60814	H2B1K_HUMAN	H2BC12	Histone H2B type 1-K			0	1	0	1.04585e+06	unmatched	MS/MS
KRSTITSREIQTA	KRSTITSREIQTA	N	V	86	98	40	64	98		13	3		sp|O60814|H2B1K_HUMAN	O60814	H2B1K_HUMAN	H2BC12	Histone H2B type 1-K			0	1	0	885133	unmatched	MS/MS
STITSREIQ	STITSREIQ	R	T	88	96	40	64	98		9	2		sp|O60814|H2B1K_HUMAN	O60814	H2B1K_HUMAN	H2BC12	Histone H2B type 1-K			0	1	0	538822	unmatched	MS/MS
STITSREIQTA	STITSREIQTA	R	V	88	98	40	64	98		11	2		sp|O60814|H2B1K_HUMAN	O60814	H2B1K_HUMAN	H2BC12	Histone H2B type 1-K			1	1	5.31283e+06	5.33676e+06	MS/MS	MS/MS
STITSREIQTAVRL	STITSREIQTAVRL	R	L	88	101	40	64	101		14	3		sp|O60814|H2B1K_HUMAN	O60814	H2B1K_HUMAN	H2BC12	Histone H2B type 1-K			0	1	0	1385609	unmatched	MS/MS
TSREIQTA	TSREIQTA	I	V	91	98	40	64	101		8	2		sp|O60814|H2B1K_HUMAN	O60814	H2B1K_HUMAN	H2BC12	Histone H2B type 1-K			1	1	2.67113e+06	1797287	MS/MS	MS/MS
SREIQTA	SREIQTA	T	V	92	98	40	64	101		7	2		sp|O60814|H2B1K_HUMAN	O60814	H2B1K_HUMAN	H2BC12	Histone H2B type 1-K			0	9	4299413	3164776450	MBR	MS/MS
SREIQTAVR	SREIQTAVR	T	L	92	100	40	64	101		9	2		sp|O60814|H2B1K_HUMAN	O60814	H2B1K_HUMAN	H2BC12	Histone H2B type 1-K			0	1	0	399625	unmatched	MS/MS
SREIQTAVRL	SREIQTAVRL	T	L	92	101	40	64	101		10	3		sp|O60814|H2B1K_HUMAN	O60814	H2B1K_HUMAN	H2BC12	Histone H2B type 1-K			0	2	0	3.38232e+06	unmatched	MS/MS
EIQTAVRL	EIQTAVRL	R	L	94	101	40	64	101		8	2		sp|O60814|H2B1K_HUMAN	O60814	H2B1K_HUMAN	H2BC12	Histone H2B type 1-K			1	2	11366894	6311222	MS/MS	MS/MS
VRLLLPG	VRLLLPG	A	E	99	105	40	64	105		7	2		sp|O60814|H2B1K_HUMAN	O60814	H2B1K_HUMAN	H2BC12	Histone H2B type 1-K			0	2	44160760	46432808	MBR	MS/MS
VRLLLPGE	VRLLLPGE	A	L	99	106	40	64	106		8	2		sp|O60814|H2B1K_HUMAN	O60814	H2B1K_HUMAN	H2BC12	Histone H2B type 1-K			1	3	9709172	15946258	MS/MS	MS/MS
VRLLLPGEL	VRLLLPGEL	A	A	99	107	40	64	107		9	2		sp|O60814|H2B1K_HUMAN	O60814	H2B1K_HUMAN	H2BC12	Histone H2B type 1-K			5	6	1016885700	2267118340	MS/MS	MS/MS
VRLLLPGELA	VRLLLPGELA	A	K	99	108	40	64	108		10	2		sp|O60814|H2B1K_HUMAN	O60814	H2B1K_HUMAN	H2BC12	Histone H2B type 1-K			4	5	95655104	109067008	MS/MS	MS/MS
VRLLLPGELAK	VRLLLPGELAK	A	H	99	109	40	64	109		11	2,3		sp|O60814|H2B1K_HUMAN	O60814	H2B1K_HUMAN	H2BC12	Histone H2B type 1-K			0	4	0	17091496	unmatched	MS/MS
VRLLLPGELAKH	VRLLLPGELAKH	A	A	99	110	40	64	110		12	3		sp|O60814|H2B1K_HUMAN	O60814	H2B1K_HUMAN	H2BC12	Histone H2B type 1-K			0	1	0	0	unmatched	MS/MS
RLLLPGEL	RLLLPGEL	V	A	100	107	40	64	110		8	2		sp|O60814|H2B1K_HUMAN	O60814	H2B1K_HUMAN	H2BC12	Histone H2B type 1-K			2	4	4.8389e+06	6.41033e+06	MS/MS	MS/MS
RLLLPGELA	RLLLPGELA	V	K	100	108	40	64	110		9	2		sp|O60814|H2B1K_HUMAN	O60814	H2B1K_HUMAN	H2BC12	Histone H2B type 1-K			0	1	0	1.57176e+06	unmatched	MS/MS
LLLPGELAK	LLLPGELAK	R	H	101	109	40	64	110		9	2		sp|O60814|H2B1K_HUMAN	O60814	H2B1K_HUMAN	H2BC12	Histone H2B type 1-K			4	3	14994216	10643970	MS/MS	MS/MS
LLLPGELAKH	LLLPGELAKH	R	A	101	110	40	64	110		10	2		sp|O60814|H2B1K_HUMAN	O60814	H2B1K_HUMAN	H2BC12	Histone H2B type 1-K			0	2	0	2616833	unmatched	MS/MS
LLLPGELAKHA	LLLPGELAKHA	R	V	101	111	40	64	111		11	3		sp|O60814|H2B1K_HUMAN	O60814	H2B1K_HUMAN	H2BC12	Histone H2B type 1-K			0	2	0	2.47452e+06	unmatched	MS/MS
LLPGELAK	LLPGELAK	L	H	102	109	40	64	111		8	2		sp|O60814|H2B1K_HUMAN	O60814	H2B1K_HUMAN	H2BC12	Histone H2B type 1-K			7	7	141140048	80057432	MS/MS	MS/MS
LLPGELAKH	LLPGELAKH	L	A	102	110	40	64	111		9	2		sp|O60814|H2B1K_HUMAN	O60814	H2B1K_HUMAN	H2BC12	Histone H2B type 1-K			3	1	59040380	36539204	MS/MS	MS/MS
LLPGELAKHA	LLPGELAKHA	L	V	102	111	40	64	111		10	2		sp|O60814|H2B1K_HUMAN	O60814	H2B1K_HUMAN	H2BC12	Histone H2B type 1-K			3	3	16341830	14175089	MS/MS	MS/MS
LLPGELAKHAVSE	LLPGELAKHAVSE	L	G	102	114	40	64	114		13	2,3		sp|O60814|H2B1K_HUMAN	O60814	H2B1K_HUMAN	H2BC12	Histone H2B type 1-K			2	4	5.33179e+06	9726774	MS/MS	MS/MS
LLPGELAKHAVSEG	LLPGELAKHAVSEG	L	T	102	115	40	64	115		14	3		sp|O60814|H2B1K_HUMAN	O60814	H2B1K_HUMAN	H2BC12	Histone H2B type 1-K			1	0	4230868	0	MS/MS	unmatched
LPGELAKH	LPGELAKH	L	A	103	110	40	64	115		8	2		sp|O60814|H2B1K_HUMAN	O60814	H2B1K_HUMAN	H2BC12	Histone H2B type 1-K			1	0	4.69181e+06	0	MS/MS	unmatched
LPGELAKHA	LPGELAKHA	L	V	103	111	40	64	115		9	2		sp|O60814|H2B1K_HUMAN	O60814	H2B1K_HUMAN	H2BC12	Histone H2B type 1-K			0	1	0	0	unmatched	MS/MS
PGELAKHA	PGELAKHA	L	V	104	111	40	64	115		8	2		sp|O60814|H2B1K_HUMAN	O60814	H2B1K_HUMAN	H2BC12	Histone H2B type 1-K			4	6	7538911	15822255	MS/MS	MS/MS
AKHAVSEGTKAVT	AKHAVSEGTKAVT	L	K	108	120	40	64	120		13	3		sp|O60814|H2B1K_HUMAN	O60814	H2B1K_HUMAN	H2BC12	Histone H2B type 1-K			0	1	7.9375e+06	6.26157e+06	MBR	MS/MS
HAVSEGTKAV	HAVSEGTKAV	K	T	110	119	40	64	120		10	2		sp|O60814|H2B1K_HUMAN	O60814	H2B1K_HUMAN	H2BC12	Histone H2B type 1-K			0	1	0	410454	unmatched	MS/MS
HAVSEGTKAVT	HAVSEGTKAVT	K	K	110	120	40	64	120		11	2		sp|O60814|H2B1K_HUMAN	O60814	H2B1K_HUMAN	H2BC12	Histone H2B type 1-K			1	1	3.78618e+06	4.28094e+06	MS/MS	MS/MS
HAVSEGTKAVTK	HAVSEGTKAVTK	K	Y	110	121	40	64	121		12	3		sp|O60814|H2B1K_HUMAN	O60814	H2B1K_HUMAN	H2BC12	Histone H2B type 1-K			1	1	9441677	8910532	MS/MS	MS/MS
HAVSEGTKAVTKY	HAVSEGTKAVTKY	K	T	110	122	40	64	122		13	3		sp|O60814|H2B1K_HUMAN	O60814	H2B1K_HUMAN	H2BC12	Histone H2B type 1-K			1	0	1.91902e+06	0	MS/MS	unmatched
AVSEGTKA	AVSEGTKA	H	V	111	118	40	64	122		8	2		sp|O60814|H2B1K_HUMAN	O60814	H2B1K_HUMAN	H2BC12	Histone H2B type 1-K			0	1	0	385129376	unmatched	MS/MS
AVSEGTKAV	AVSEGTKAV	H	T	111	119	40	64	122		9	2		sp|O60814|H2B1K_HUMAN	O60814	H2B1K_HUMAN	H2BC12	Histone H2B type 1-K			2	2	46351004	37645876	MS/MS	MS/MS
AVSEGTKAVT	AVSEGTKAVT	H	K	111	120	40	64	122		10	2		sp|O60814|H2B1K_HUMAN	O60814	H2B1K_HUMAN	H2BC12	Histone H2B type 1-K			2	6	529916704	399023232	MS/MS	MS/MS
AVSEGTKAVTK	AVSEGTKAVTK	H	Y	111	121	40	64	122		11	2		sp|O60814|H2B1K_HUMAN	O60814	H2B1K_HUMAN	H2BC12	Histone H2B type 1-K			1	4	1394811650	1436785540	MS/MS	MS/MS
AVSEGTKAVTK	AVSEGTKAVTK[14.0156]	H	Y	111	121	40	64	122		11	2	11K(14.0156)	sp|O60814|H2B1K_HUMAN	O60814	H2B1K_HUMAN	H2BC12	Histone H2B type 1-K			1	0	20116916	0	MS/MS	unmatched	K:14.0156@AVSEGTKAVTK(1);
AVSEGTKAVTK	AVSEGTK[14.0156]AVTK	H	Y	111	121	40	64	122		11	2	7K(14.0156)	sp|O60814|H2B1K_HUMAN	O60814	H2B1K_HUMAN	H2BC12	Histone H2B type 1-K			1	0	13261335	0	MS/MS	unmatched	K:14.0156@AVSEGTK(1)AVTK;
AVSEGTKAVTK	AVSEGTK[14.0156]AVTK[14.0156]	H	Y	111	121	40	64	122		11	2	11K(14.0156),7K(14.0156)	sp|O60814|H2B1K_HUMAN	O60814	H2B1K_HUMAN	H2BC12	Histone H2B type 1-K			1	0	3.02694e+06	0	MS/MS	unmatched	K:14.0156@AVSEGTK(1)AVTK(1);
AVSEGTKAVTKY	AVSEGTKAVTKY	H	T	111	122	40	64	122		12	2,3		sp|O60814|H2B1K_HUMAN	O60814	H2B1K_HUMAN	H2BC12	Histone H2B type 1-K			3	7	478433984	960315330	MS/MS	MS/MS
AVSEGTKAVTKY	AVSEGTKAVTK[14.0156]Y	H	T	111	122	40	64	122		12	2	11K(14.0156)	sp|O60814|H2B1K_HUMAN	O60814	H2B1K_HUMAN	H2BC12	Histone H2B type 1-K			1	0	11044187	0	MS/MS	unmatched	K:14.0156@AVSEGTKAVTK(1)Y;
AVSEGTKAVTKY	AVSEGTK[14.0156]AVTKY	H	T	111	122	40	64	122		12	2	7K(14.0156)	sp|O60814|H2B1K_HUMAN	O60814	H2B1K_HUMAN	H2BC12	Histone H2B type 1-K			1	0	11044187	0	MS/MS	unmatched	K:14.0156@AVSEGTK(1)AVTKY;
VSEGTKAV	VSEGTKAV	A	T	112	119	40	64	122		8	2		sp|O60814|H2B1K_HUMAN	O60814	H2B1K_HUMAN	H2BC12	Histone H2B type 1-K			2	1	143776352	89130632	MS/MS	MS/MS
VSEGTKAVT	VSEGTKAVT	A	K	112	120	40	64	122		9	2		sp|O60814|H2B1K_HUMAN	O60814	H2B1K_HUMAN	H2BC12	Histone H2B type 1-K			3	3	1033468290	1023393920	MS/MS	MS/MS
VSEGTKAVT	VSEGTK[14.0156]AVT	A	K	112	120	40	64	122		9	2	6K(14.0156)	sp|O60814|H2B1K_HUMAN	O60814	H2B1K_HUMAN	H2BC12	Histone H2B type 1-K			1	0	2.44322e+06	0	MS/MS	unmatched	K:14.0156@VSEGTK(1)AVT;
VSEGTKAVTK	VSEGTKAVTK	A	Y	112	121	40	64	122		10	2		sp|O60814|H2B1K_HUMAN	O60814	H2B1K_HUMAN	H2BC12	Histone H2B type 1-K			2	1	1104546180	1136019330	MS/MS	MS/MS
VSEGTKAVTK	VSEGTKAVTK[14.0156]	A	Y	112	121	40	64	122		10	2	10K(14.0156)	sp|O60814|H2B1K_HUMAN	O60814	H2B1K_HUMAN	H2BC12	Histone H2B type 1-K			1	0	25190988	0	MS/MS	unmatched	K:14.0156@VSEGTKAVTK(1);
VSEGTKAVTK	VSEGTK[14.0156]AVTK	A	Y	112	121	40	64	122		10	2	6K(14.0156)	sp|O60814|H2B1K_HUMAN	O60814	H2B1K_HUMAN	H2BC12	Histone H2B type 1-K			1	0	8430277	0	MS/MS	unmatched	K:14.0156@VSEGTK(1)AVTK;
VSEGTKAVTKY	VSEGTKAVTKY	A	T	112	122	40	64	122		11	2,3		sp|O60814|H2B1K_HUMAN	O60814	H2B1K_HUMAN	H2BC12	Histone H2B type 1-K			2	6	321544064	325099456	MS/MS	MS/MS
VSEGTKAVTKY	VSEGTK[14.0156]AVTKY	A	T	112	122	40	64	122		11	3	6K(14.0156)	sp|O60814|H2B1K_HUMAN	O60814	H2B1K_HUMAN	H2BC12	Histone H2B type 1-K			1	0	8675133	0	MS/MS	unmatched	K:14.0156@VSEGTK(1)AVTKY;
VSEGTKAVTKYTSA	VSEGTKAVTKYTSA	A	K	112	125	40	64	125		14	3		sp|O60814|H2B1K_HUMAN	O60814	H2B1K_HUMAN	H2BC12	Histone H2B type 1-K			0	2	0	1.15197e+06	unmatched	MS/MS
SEGTKAVT	SEGTKAVT	V	K	113	120	40	64	125		8	2		sp|O60814|H2B1K_HUMAN	O60814	H2B1K_HUMAN	H2BC12	Histone H2B type 1-K			1	2	2.22015e+06	5.2749e+06	MS/MS	MS/MS
SEGTKAVTK	SEGTKAVTK	V	Y	113	121	40	64	125		9	2		sp|O60814|H2B1K_HUMAN	O60814	H2B1K_HUMAN	H2BC12	Histone H2B type 1-K			3	3	114947896	108765856	MS/MS	MS/MS
SEGTKAVTKY	SEGTKAVTKY	V	T	113	122	40	64	125		10	2		sp|O60814|H2B1K_HUMAN	O60814	H2B1K_HUMAN	H2BC12	Histone H2B type 1-K			3	3	3327687420	16806310	MS/MS	MS/MS
EGTKAVTK	EGTKAVTK	S	Y	114	121	40	64	125		8	2		sp|O60814|H2B1K_HUMAN	O60814	H2B1K_HUMAN	H2BC12	Histone H2B type 1-K			1	0	15432613	0	MS/MS	unmatched
EGTKAVTKY	EGTKAVTKY	S	T	114	122	40	64	125		9	2		sp|O60814|H2B1K_HUMAN	O60814	H2B1K_HUMAN	H2BC12	Histone H2B type 1-K			3	3	7247031	5.82282e+06	MS/MS	MS/MS
GTKAVTKY	GTKAVTKY	E	T	115	122	40	64	125		8	2		sp|O60814|H2B1K_HUMAN	O60814	H2B1K_HUMAN	H2BC12	Histone H2B type 1-K			2	5	1429150210	908612030	MS/MS	MS/MS
GTKAVTKYTS	GTKAVTKYTS	E	A	115	124	40	64	125		10	2		sp|O60814|H2B1K_HUMAN	O60814	H2B1K_HUMAN	H2BC12	Histone H2B type 1-K			0	1	0	384251	unmatched	MS/MS
TKAVTKY	TKAVTKY	G	T	116	122	40	64	125	62	7	2		sp|O60814|H2B1K_HUMAN	O60814	H2B1K_HUMAN	H2BC12	Histone H2B type 1-K			2	2	33605364	21117832	MS/MS	MS/MS
									#REF!
ARTKQTARKSTGGKAPRKQ	ARTKQTARKSTGGKAPRKQ	M	L	2	20	41	2	20		19	5		sp|P68431|H31_HUMAN	P68431	H31_HUMAN	H3C1	Histone H3.1			0	2	0	0	unmatched	MS/MS
KSTGGKAPRKQL	KSTGGKAPRKQL	R	A	10	21	41	2	21		12	3		sp|P68431|H31_HUMAN	P68431	H31_HUMAN	H3C1	Histone H3.1			0	36	0	5.6294e+06	unmatched	MS/MS
KSTGGKAPRKQLATK	KSTGGKAPRKQLATK	R	A	10	24	41	2	24		15	4		sp|P68431|H31_HUMAN	P68431	H31_HUMAN	H3C1	Histone H3.1			1	5	350898	70983584	MS/MS	MS/MS
STGGKAPRKQL	STGGKAPRKQL	K	A	11	21	41	2	24		11	2		sp|P68431|H31_HUMAN	P68431	H31_HUMAN	H3C1	Histone H3.1			2	0	4.96483e+06	0	MS/MS	unmatched
STGGKAPRKQL	STGGKAPRK[14.0156]QL	K	A	11	21	41	2	24		11	3	9K(14.0156)	sp|P68431|H31_HUMAN	P68431	H31_HUMAN	H3C1	Histone H3.1			1	0	377367808	0	MS/MS	unmatched	K:14.0156@STGGKAPRK(1)QL;
STGGKAPRKQLAT	STGGKAPRKQLAT	K	K	11	23	41	2	24		13	3		sp|P68431|H31_HUMAN	P68431	H31_HUMAN	H3C1	Histone H3.1			1	2	397570592	369806208	MS/MS	MS/MS
STGGKAPRKQLAT	STGGKAPRK[14.0156]QLAT	K	K	11	23	41	2	24		13	3	9K(14.0156)	sp|P68431|H31_HUMAN	P68431	H31_HUMAN	H3C1	Histone H3.1			1	0	52710528	0	MS/MS	unmatched	K:14.0156@STGGKAPRK(1)QLAT;
STGGKAPRKQLATK	STGGKAPRKQLATK	K	A	11	24	41	2	24		14	3		sp|P68431|H31_HUMAN	P68431	H31_HUMAN	H3C1	Histone H3.1			1	1	30453246	691057470	MS/MS	MS/MS
TGGKAPRKQL	TGGKAPRKQL	S	A	12	21	41	2	24		10	2		sp|P68431|H31_HUMAN	P68431	H31_HUMAN	H3C1	Histone H3.1			6	1	12065433	0	MS/MS	MS/MS
TGGKAPRKQLAT	TGGKAPRKQLAT	S	K	12	23	41	2	24		12	3		sp|P68431|H31_HUMAN	P68431	H31_HUMAN	H3C1	Histone H3.1			1	2	1749804800	1271579140	MS/MS	MS/MS
TGGKAPRKQLAT	TGGKAPRK[14.0156]QLAT	S	K	12	23	41	2	24		12	3	8K(14.0156)	sp|P68431|H31_HUMAN	P68431	H31_HUMAN	H3C1	Histone H3.1			1	0	252212560	0	MS/MS	unmatched	K:14.0156@TGGKAPRK(1)QLAT;
TGGKAPRKQLATK	TGGKAPRKQLATK	S	A	12	24	41	2	24		13	3		sp|P68431|H31_HUMAN	P68431	H31_HUMAN	H3C1	Histone H3.1			1	0	50570316	0	MS/MS	unmatched
TGGKAPRKQLATK	TGGKAPRKQLATK[14.0156]	S	A	12	24	41	2	24		13	3	13K(14.0156)	sp|P68431|H31_HUMAN	P68431	H31_HUMAN	H3C1	Histone H3.1			1	0	10847133	0	MS/MS	unmatched	K:14.0156@TGGKAPRKQLATK(1);
GGKAPRKQLAT	GGKAPRKQLAT	T	K	13	23	41	2	24		11	2		sp|P68431|H31_HUMAN	P68431	H31_HUMAN	H3C1	Histone H3.1			0	1	0	1.63886e+06	unmatched	MS/MS
GGKAPRKQLATK	GGKAPRKQLATK	T	A	13	24	41	2	24		12	3		sp|P68431|H31_HUMAN	P68431	H31_HUMAN	H3C1	Histone H3.1			10	2	3025486	4.38447e+06	MS/MS	MS/MS
GKAPRKQLATK	GKAPRKQLATK	G	A	14	24	41	2	24	23	11	3		sp|P68431|H31_HUMAN	P68431	H31_HUMAN	H3C1	Histone H3.1			3	1	610633	274828	MS/MS	MS/MS
AARKSAPATGGVKKPH	AARKSAPATGGVKKPH	K	R	25	40	42	25	40		16	4		sp|P68431|H31_HUMAN	P68431	H31_HUMAN	H3C1	Histone H3.1			0	1	0	1.54017e+06	unmatched	MS/MS
SAPATGGVK	SAPATGGVK	K	K	29	37	42	25	40		9	2		sp|P68431|H31_HUMAN	P68431	H31_HUMAN	H3C1	Histone H3.1			0	2	0	13102683	unmatched	MS/MS
SAPATGGVKKPH	SAPATGGVKKPH	K	R	29	40	42	25	40		12	3		sp|P68431|H31_HUMAN	P68431	H31_HUMAN	H3C1	Histone H3.1			2	3	563799420	976020030	MS/MS	MS/MS
SAPATGGVKKPH	SAPATGGVK[14.0156]KPH	K	R	29	40	42	25	40		12	3	9K(14.0156)	sp|P68431|H31_HUMAN	P68431	H31_HUMAN	H3C1	Histone H3.1			1	0	74942552	0	MS/MS	unmatched	K:14.0156@SAPATGGVK(1)KPH;
SAPATGGVKKPHR	SAPATGGVKKPHR	K	Y	29	41	42	25	41		13	3		sp|P68431|H31_HUMAN	P68431	H31_HUMAN	H3C1	Histone H3.1			0	2	0	90413200	unmatched	MS/MS
SAPATGGVKKPHRYRPGTV	SAPATGGVKKPHRYRPGTV	K	A	29	47	42	25	47		19	4		sp|P68431|H31_HUMAN	P68431	H31_HUMAN	H3C1	Histone H3.1			0	6	0	975890	unmatched	MS/MS
APATGGVKKPH	APATGGVKKPH	S	R	30	40	42	25	47		11	2		sp|P68431|H31_HUMAN	P68431	H31_HUMAN	H3C1	Histone H3.1			1	2	56264172	68872312	MS/MS	MS/MS
PATGGVKKPH	PATGGVKKPH	A	R	31	40	42	25	47		10	2		sp|P68431|H31_HUMAN	P68431	H31_HUMAN	H3C1	Histone H3.1			1	3	54008424	91654480	MS/MS	MS/MS
PATGGVKKPH	PATGGVK[14.0156]KPH	A	R	31	40	42	25	47		10	2	7K(14.0156)	sp|P68431|H31_HUMAN	P68431	H31_HUMAN	H3C1	Histone H3.1			1	0	6.88864e+06	0	MS/MS	unmatched	K:14.0156@PATGGVK(1)KPH;
PATGGVKKPHR	PATGGVKKPHR	A	Y	31	41	42	25	47		11	3		sp|P68431|H31_HUMAN	P68431	H31_HUMAN	H3C1	Histone H3.1			0	1	0	44712180	unmatched	MS/MS
ATGGVKKPH	ATGGVKKPH	P	R	32	40	42	25	47		9	2		sp|P68431|H31_HUMAN	P68431	H31_HUMAN	H3C1	Histone H3.1			0	2	0	12657131	unmatched	MS/MS
ATGGVKKPHR	ATGGVKKPHR	P	Y	32	41	42	25	47		10	2		sp|P68431|H31_HUMAN	P68431	H31_HUMAN	H3C1	Histone H3.1			0	1	0	5.0466e+06	unmatched	MS/MS
RYRPGTV	RYRPGTV	H	A	41	47	42	25	47		7	2		sp|P68431|H31_HUMAN	P68431	H31_HUMAN	H3C1	Histone H3.1			0	2	492293760	822705660	MBR	MS/MS
RYRPGTVA	RYRPGTVA	H	L	41	48	42	25	48		8	2		sp|P68431|H31_HUMAN	P68431	H31_HUMAN	H3C1	Histone H3.1			0	2	19116742	22538012	MBR	MS/MS
RYRPGTVAL	RYRPGTVAL	H	R	41	49	42	25	49		9	2		sp|P68431|H31_HUMAN	P68431	H31_HUMAN	H3C1	Histone H3.1			1	3	26653556	73444344	MS/MS	MS/MS
RYRPGTVALR	RYRPGTVALR	H	E	41	50	42	25	50		10	3		sp|P68431|H31_HUMAN	P68431	H31_HUMAN	H3C1	Histone H3.1			0	3	0	5320590	unmatched	MS/MS
YRPGTVA	YRPGTVA	R	L	42	48	42	25	50		7	2		sp|P68431|H31_HUMAN	P68431	H31_HUMAN	H3C1	Histone H3.1			0	1	0	21594132	unmatched	MS/MS
YRPGTVAL	YRPGTVAL	R	R	42	49	42	25	50		8	2		sp|P68431|H31_HUMAN	P68431	H31_HUMAN	H3C1	Histone H3.1			3	2	79176072	169489328	MS/MS	MS/MS
YRPGTVALR	YRPGTVALR	R	E	42	50	42	25	50	26	9	2		sp|P68431|H31_HUMAN	P68431	H31_HUMAN	H3C1	Histone H3.1			1	2	2.35581e+06	4.96645e+06	MS/MS	MS/MS					2.4888e+10	3.04965e+10
YQKSTELLIR	YQKSTELLIR	R	K	55	64	43	55	64		10	3		sp|P68431|H31_HUMAN	P68431	H31_HUMAN	H3C1	Histone H3.1			0	1	0	596607	unmatched	MS/MS
QKSTELLIR	QKSTELLIR	Y	K	56	64	43	55	64		9	2		sp|P68431|H31_HUMAN	P68431	H31_HUMAN	H3C1	Histone H3.1			7	11	931342270	1087606780	MS/MS	MS/MS
QKSTELLIR	QK[14.0156]STELLIR	Y	K	56	64	43	55	64		9	2	2K(14.0156)	sp|P68431|H31_HUMAN	P68431	H31_HUMAN	H3C1	Histone H3.1			1	0	1.63258e+06	0	MS/MS	unmatched	K:14.0156@QK(1)STELLIR;
KSTELLIR	KSTELLIR	Q	K	57	64	43	55	64		8	2		sp|P68431|H31_HUMAN	P68431	H31_HUMAN	H3C1	Histone H3.1			1	3	5.16942e+06	6467186	MS/MS	MS/MS
STELLIR	STELLIR	K	K	58	64	43	55	64		7	2		sp|P68431|H31_HUMAN	P68431	H31_HUMAN	H3C1	Histone H3.1			0	6	478879552	896409150	MBR	MS/MS
IRKLPFQ	IRKLPFQ	L	R	63	69	43	55	69	15	7	2		sp|P68431|H31_HUMAN	P68431	H31_HUMAN	H3C1	Histone H3.1			0	6	0	11292965	unmatched	MS/MS
LVREIAQDF	LVREIAQDF	R	K	71	79	44	71	79		9	2		sp|P68431|H31_HUMAN	P68431	H31_HUMAN	H3C1	Histone H3.1			2	5	17620984	50480696	MS/MS	MS/MS
VREIAQDF	VREIAQDF	L	K	72	79	44	71	79		8	2		sp|P68431|H31_HUMAN	P68431	H31_HUMAN	H3C1	Histone H3.1			16	65	8437088300	2282907650	MS/MS	MS/MS
VREIAQDFK	VREIAQDFK	L	T	72	80	44	71	80		9	2		sp|P68431|H31_HUMAN	P68431	H31_HUMAN	H3C1	Histone H3.1			1	2	3.9098e+06	6710029	MS/MS	MS/MS
VREIAQDFKT	VREIAQDFKT	L	D	72	81	44	71	81		10	3		sp|P68431|H31_HUMAN	P68431	H31_HUMAN	H3C1	Histone H3.1			0	1	3635192	6739348	MBR	MS/MS
VREIAQDFKTD	VREIAQDFKTD	L	L	72	82	44	71	82		11	3		sp|P68431|H31_HUMAN	P68431	H31_HUMAN	H3C1	Histone H3.1			0	2	0	833358	unmatched	MS/MS
VREIAQDFKTDL	VREIAQDFKTDL	L	R	72	83	44	71	83		12	3		sp|P68431|H31_HUMAN	P68431	H31_HUMAN	H3C1	Histone H3.1			0	3	0	3542482	unmatched	MS/MS
EIAQDFKTDL	EIAQDFKTDL	R	R	74	83	44	71	83		10	2		sp|P68431|H31_HUMAN	P68431	H31_HUMAN	H3C1	Histone H3.1			0	1	0	818053	unmatched	MS/MS
IAQDFKTDLRFQ	IAQDFKTDLRFQ	E	S	75	86	44	71	86		12	3		sp|P68431|H31_HUMAN	P68431	H31_HUMAN	H3C1	Histone H3.1			0	1	0	652541	unmatched	MS/MS
AQDFKTD	AQDFKTD	I	L	76	82	44	71	86		7	2		sp|P68431|H31_HUMAN	P68431	H31_HUMAN	H3C1	Histone H3.1			0	1	1.30344e+06	1.6787e+06	MBR	MS/MS
AQDFKTDL	AQDFKTDL	I	R	76	83	44	71	86		8	2		sp|P68431|H31_HUMAN	P68431	H31_HUMAN	H3C1	Histone H3.1			1	1	6.92675e+06	5.16993e+06	MS/MS	MS/MS
AQDFKTDLRFQ	AQDFKTDLRFQ	I	S	76	86	44	71	86		11	3		sp|P68431|H31_HUMAN	P68431	H31_HUMAN	H3C1	Histone H3.1			0	1	0	2.84458e+06	unmatched	MS/MS
QDFKTDLRFQ	QDFKTDLRFQ	A	S	77	86	44	71	86		10	3		sp|P68431|H31_HUMAN	P68431	H31_HUMAN	H3C1	Histone H3.1			0	2	0	4972789	unmatched	MS/MS
DFKTDLR	DFKTDLR	Q	F	78	84	44	71	86		7	2		sp|P68431|H31_HUMAN	P68431	H31_HUMAN	H3C1	Histone H3.1			0	1	0	3.06525e+06	unmatched	MS/MS
DFKTDLRF	DFKTDLRF	Q	Q	78	85	44	71	86		8	2		sp|P68431|H31_HUMAN	P68431	H31_HUMAN	H3C1	Histone H3.1			0	1	0	2292256	unmatched	MS/MS
DFKTDLRFQ	DFKTDLRFQ	Q	S	78	86	44	71	86		9	3		sp|P68431|H31_HUMAN	P68431	H31_HUMAN	H3C1	Histone H3.1			2	3	7.02759e+06	14906531	MS/MS	MS/MS
KTDLRFQ	KTDLRFQ	F	S	80	86	44	71	86		7	2		sp|P68431|H31_HUMAN	P68431	H31_HUMAN	H3C1	Histone H3.1			6	7	4202882820	5015531000	MS/MS	MS/MS
KTDLRFQSS	KTDLRFQSS	F	A	80	88	44	71	88		9	2		sp|P68431|H31_HUMAN	P68431	H31_HUMAN	H3C1	Histone H3.1			2	3	5926487	2.20694e+06	MS/MS	MS/MS
RFQSSAVM	RFQSSAVM[15.9949]	L	A	84	91	44	71	91	21	8	2	8M(15.9949)	sp|P68431|H31_HUMAN	P68431	H31_HUMAN	H3C1	Histone H3.1			0	1	0	1.00791e+06	unmatched	MS/MS		M:15.9949@RFQSSAVM(1);
ALQEACEAY	ALQEAC[57.0215]EAY	M	L	92	100	45	92	100		9	2	6C(57.0215)	sp|P68431|H31_HUMAN	P68431	H31_HUMAN	H3C1	Histone H3.1			1	0	42284588	0	MS/MS	unmatched	C:57.0215@ALQEAC(1)EAY;
ALQEACEAYLV	ALQEAC[57.0215]EAYLV	M	G	92	102	46	92	102		11	2	6C(57.0215)	sp|P68431|H31_HUMAN	P68431	H31_HUMAN	H3C1	Histone H3.1			1	2	2848686	1201966	MS/MS	MS/MS	C:57.0215@ALQEAC(1)EAYLV;	C:57.0215@ALQEAC(1)EAYLV;
ALQEACEAYLVGL	ALQEAC[57.0215]EAYLVGL	M	F	92	104	47	92	104		13	2	6C(57.0215)	sp|P68431|H31_HUMAN	P68431	H31_HUMAN	H3C1	Histone H3.1			0	1	0	1.96925e+06	unmatched	MS/MS		C:57.0215@ALQEAC(1)EAYLVGL;
QEACEAY	QEAC[57.0215]EAY	L	L	94	100	47	92	104		7	2	4C(57.0215)	sp|P68431|H31_HUMAN	P68431	H31_HUMAN	H3C1	Histone H3.1			0	2	0	49915104	unmatched	MS/MS		C:57.0215@QEAC(1)EAY;
QEACEAYLVGL	QEAC[57.0215]EAYLVGL	L	F	94	104	47	92	104		11	2	4C(57.0215)	sp|P68431|H31_HUMAN	P68431	H31_HUMAN	H3C1	Histone H3.1			0	1	0	3.16749e+06	unmatched	MS/MS		C:57.0215@QEAC(1)EAYLVGL;
QEACEAYLVGLF	QEAC[57.0215]EAYLVGLF	L	E	94	105	47	92	105		12	2	4C(57.0215)	sp|P68431|H31_HUMAN	P68431	H31_HUMAN	H3C1	Histone H3.1			1	1	1.17975e+06	896115	MS/MS	MS/MS	C:57.0215@QEAC(1)EAYLVGLF;	C:57.0215@QEAC(1)EAYLVGLF;
GLFEDTNLC	GLFEDTNLC[57.0215]	V	A	103	111	47	92	111		9	2	9C(57.0215)	sp|P68431|H31_HUMAN	P68431	H31_HUMAN	H3C1	Histone H3.1			3	3	455773696	622009020	MS/MS	MS/MS	C:57.0215@GLFEDTNLC(1);	C:57.0215@GLFEDTNLC(1);
GLFEDTNLCA	GLFEDTNLC[57.0215]A	V	I	103	112	47	92	112		10	2	9C(57.0215)	sp|P68431|H31_HUMAN	P68431	H31_HUMAN	H3C1	Histone H3.1			0	1	0	1.75082e+06	unmatched	MS/MS		C:57.0215@GLFEDTNLC(1)A;
GLFEDTNLCAIH	GLFEDTNLC[57.0215]AIH	V	A	103	114	47	92	114		12	2	9C(57.0215)	sp|P68431|H31_HUMAN	P68431	H31_HUMAN	H3C1	Histone H3.1			0	2	0	1.6069e+06	unmatched	MS/MS		C:57.0215@GLFEDTNLC(1)AIH;
LFEDTNLC	LFEDTNLC[57.0215]	G	A	104	111	47	92	114		8	2	8C(57.0215)	sp|P68431|H31_HUMAN	P68431	H31_HUMAN	H3C1	Histone H3.1			0	4	119319760	116919808	MBR	MS/MS		C:57.0215@LFEDTNLC(1);
FEDTNLC	FEDTNLC[57.0215]	L	A	105	111	47	92	114		7	2	7C(57.0215)	sp|P68431|H31_HUMAN	P68431	H31_HUMAN	H3C1	Histone H3.1			0	4	1279280900	918664260	MBR	MS/MS		C:57.0215@FEDTNLC(1);
FEDTNLCA	FEDTNLC[57.0215]A	L	I	105	112	47	92	114		8	2	7C(57.0215)	sp|P68431|H31_HUMAN	P68431	H31_HUMAN	H3C1	Histone H3.1			2	2	11617698	7648348	MS/MS	MS/MS	C:57.0215@FEDTNLC(1)A;	C:57.0215@FEDTNLC(1)A;
FEDTNLCAIH	FEDTNLC[57.0215]AIH	L	A	105	114	47	92	114		10	2	7C(57.0215)	sp|P68431|H31_HUMAN	P68431	H31_HUMAN	H3C1	Histone H3.1			2	4	19210796	6466268	MS/MS	MS/MS	C:57.0215@FEDTNLC(1)AIH;	C:57.0215@FEDTNLC(1)AIH;
FEDTNLCAIHA	FEDTNLC[57.0215]AIHA	L	K	105	115	47	92	115		11	2	7C(57.0215)	sp|P68431|H31_HUMAN	P68431	H31_HUMAN	H3C1	Histone H3.1			0	1	0	1.56839e+06	unmatched	MS/MS		C:57.0215@FEDTNLC(1)AIHA;
FEDTNLCAIHAK	FEDTNLC[57.0215]AIHAK	L	R	105	116	47	92	116		12	3	7C(57.0215)	sp|P68431|H31_HUMAN	P68431	H31_HUMAN	H3C1	Histone H3.1			1	3	25903054	10573444	MS/MS	MS/MS	C:57.0215@FEDTNLC(1)AIHAK;	C:57.0215@FEDTNLC(1)AIHAK;
EDTNLCAIH	EDTNLC[57.0215]AIH	F	A	106	114	47	92	116		9	2	6C(57.0215)	sp|P68431|H31_HUMAN	P68431	H31_HUMAN	H3C1	Histone H3.1			1	5	12591212	2565352	MS/MS	MS/MS	C:57.0215@EDTNLC(1)AIH;	C:57.0215@EDTNLC(1)AIH;
EDTNLCAIHAK	EDTNLC[57.0215]AIHAK	F	R	106	116	47	92	116		11	3	6C(57.0215)	sp|P68431|H31_HUMAN	P68431	H31_HUMAN	H3C1	Histone H3.1			2	3	14282901	5220029	MS/MS	MS/MS	C:57.0215@EDTNLC(1)AIHAK;	C:57.0215@EDTNLC(1)AIHAK;
AKRVTIMPK	AKRVTIMPK	H	D	115	123	47	92	123		9	2		sp|P68431|H31_HUMAN	P68431	H31_HUMAN	H3C1	Histone H3.1			2	7	24679254	28303790	MS/MS	MS/MS
AKRVTIMPK	AKRVTIMPK[14.0156]	H	D	115	123	47	92	123		9	2	9K(14.0156)	sp|P68431|H31_HUMAN	P68431	H31_HUMAN	H3C1	Histone H3.1			2	0	9309403	0	MS/MS	unmatched	K:14.0156@AKRVTIMPK(1);
AKRVTIMPK	AKRVTIM[15.9949]PK	H	D	115	123	47	92	123		9	2	7M(15.9949)	sp|P68431|H31_HUMAN	P68431	H31_HUMAN	H3C1	Histone H3.1			1	1	28328364	33722672	MS/MS	MS/MS	M:15.9949@AKRVTIM(1)PK;	M:15.9949@AKRVTIM(1)PK;
AKRVTIMPKDIQ	AKRVTIMPKDIQ	H	L	115	126	47	92	126		12	3		sp|P68431|H31_HUMAN	P68431	H31_HUMAN	H3C1	Histone H3.1			0	3	0	11410938	unmatched	MS/MS
AKRVTIMPKDIQLA	AKRVTIMPKDIQLA	H	R	115	128	47	92	128		14	3		sp|P68431|H31_HUMAN	P68431	H31_HUMAN	H3C1	Histone H3.1			0	3	4.68342e+06	12754854	MBR	MS/MS
AKRVTIMPKDIQLA	AKRVTIM[15.9949]PKDIQLA	H	R	115	128	47	92	128		14	3	7M(15.9949)	sp|P68431|H31_HUMAN	P68431	H31_HUMAN	H3C1	Histone H3.1			2	3	16367665	38363336	MS/MS	MS/MS	M:15.9949@AKRVTIM(1)PKDIQLA;	M:15.9949@AKRVTIM(1)PKDIQLA;
AKRVTIMPKDIQLAR	AKRVTIM[15.9949]PKDIQLAR	H	R	115	129	47	92	129		15	4	7M(15.9949)	sp|P68431|H31_HUMAN	P68431	H31_HUMAN	H3C1	Histone H3.1			0	2	0	0	unmatched	MS/MS		M:15.9949@AKRVTIM(1)PKDIQLAR;
KRVTIMPK	KRVTIMPK	A	D	116	123	47	92	129		8	2		sp|P68431|H31_HUMAN	P68431	H31_HUMAN	H3C1	Histone H3.1			2	3	20941830	28291164	MS/MS	MS/MS
KRVTIMPK	KRVTIM[15.9949]PK	A	D	116	123	47	92	129		8	2	6M(15.9949)	sp|P68431|H31_HUMAN	P68431	H31_HUMAN	H3C1	Histone H3.1			2	2	43826604	59306180	MS/MS	MS/MS	M:15.9949@KRVTIM(1)PK;	M:15.9949@KRVTIM(1)PK;
KRVTIMPKDIQ	KRVTIMPKDIQ	A	L	116	126	47	92	129		11	3		sp|P68431|H31_HUMAN	P68431	H31_HUMAN	H3C1	Histone H3.1			0	1	728258	4.47855e+06	MBR	MS/MS
KRVTIMPKDIQ	KRVTIM[15.9949]PKDIQ	A	L	116	126	47	92	129		11	3	6M(15.9949)	sp|P68431|H31_HUMAN	P68431	H31_HUMAN	H3C1	Histone H3.1			2	3	6067468	15630491	MS/MS	MS/MS	M:15.9949@KRVTIM(1)PKDIQ;	M:15.9949@KRVTIM(1)PKDIQ;
KRVTIMPKDIQLA	KRVTIMPKDIQLA	A	R	116	128	47	92	129		13	3		sp|P68431|H31_HUMAN	P68431	H31_HUMAN	H3C1	Histone H3.1			0	4	0	10357773	unmatched	MS/MS
KRVTIMPKDIQLA	KRVTIM[15.9949]PKDIQLA	A	R	116	128	47	92	129		13	3	6M(15.9949)	sp|P68431|H31_HUMAN	P68431	H31_HUMAN	H3C1	Histone H3.1			0	2	0	40059140	unmatched	MS/MS		M:15.9949@KRVTIM(1)PKDIQLA;
RVTIMPK	RVTIMPK	K	D	117	123	47	92	129		7	2		sp|P68431|H31_HUMAN	P68431	H31_HUMAN	H3C1	Histone H3.1			1	11	6835433000	2964950020	MS/MS	MS/MS
RVTIMPK	RVTIM[15.9949]PK	K	D	117	123	47	92	129		7	2	5M(15.9949)	sp|P68431|H31_HUMAN	P68431	H31_HUMAN	H3C1	Histone H3.1			15	53	2198711810	4011266300	MS/MS	MS/MS	M:15.9949@RVTIM(1)PK;	M:15.9949@RVTIM(1)PK;
RVTIMPKDI	RVTIMPKDI	K	Q	117	125	47	92	129		9	2		sp|P68431|H31_HUMAN	P68431	H31_HUMAN	H3C1	Histone H3.1			0	3	0	3.58285e+06	unmatched	MS/MS
RVTIMPKDI	RVTIM[15.9949]PKDI	K	Q	117	125	47	92	129		9	2	5M(15.9949)	sp|P68431|H31_HUMAN	P68431	H31_HUMAN	H3C1	Histone H3.1			0	3	0	3.00284e+06	unmatched	MS/MS		M:15.9949@RVTIM(1)PKDI;
RVTIMPKDIQ	RVTIMPKDIQ	K	L	117	126	47	92	129		10	2		sp|P68431|H31_HUMAN	P68431	H31_HUMAN	H3C1	Histone H3.1			3	4	70703528	70703488	MS/MS	MS/MS
RVTIMPKDIQ	RVTIM[15.9949]PKDIQ	K	L	117	126	47	92	129		10	2,3	5M(15.9949)	sp|P68431|H31_HUMAN	P68431	H31_HUMAN	H3C1	Histone H3.1			3	7	20001370	115680496	MS/MS	MS/MS	M:15.9949@RVTIM(1)PKDIQ;	M:15.9949@RVTIM(1)PKDIQ;
RVTIMPKDIQL	RVTIMPKDIQL	K	A	117	127	47	92	129		11	3		sp|P68431|H31_HUMAN	P68431	H31_HUMAN	H3C1	Histone H3.1			0	2	0	1.72828e+06	unmatched	MS/MS
RVTIMPKDIQL	RVTIM[15.9949]PKDIQL	K	A	117	127	47	92	129		11	3	5M(15.9949)	sp|P68431|H31_HUMAN	P68431	H31_HUMAN	H3C1	Histone H3.1			0	2	0	5.56294e+06	unmatched	MS/MS		M:15.9949@RVTIM(1)PKDIQL;
RVTIMPKDIQLA	RVTIMPKDIQLA	K	R	117	128	47	92	129		12	3		sp|P68431|H31_HUMAN	P68431	H31_HUMAN	H3C1	Histone H3.1			4	8	165684256	202074912	MS/MS	MS/MS
RVTIMPKDIQLA	RVTIMPK[14.0156]DIQLA	K	R	117	128	47	92	129		12	2,3	7K(14.0156)	sp|P68431|H31_HUMAN	P68431	H31_HUMAN	H3C1	Histone H3.1			3	0	33434372	0	MS/MS	unmatched	K:14.0156@RVTIMPK(1)DIQLA;
RVTIMPKDIQLA	RVTIM[15.9949]PKDIQLA	K	R	117	128	47	92	129		12	2,3	5M(15.9949)	sp|P68431|H31_HUMAN	P68431	H31_HUMAN	H3C1	Histone H3.1			5	8	355866304	972978820	MS/MS	MS/MS	M:15.9949@RVTIM(1)PKDIQLA;	M:15.9949@RVTIM(1)PKDIQLA;
RVTIMPKDIQLA	RVTIM[15.9949]PK[14.0156]DIQLA	K	R	117	128	47	92	129		12	3	5M(15.9949),7K(14.0156)	sp|P68431|H31_HUMAN	P68431	H31_HUMAN	H3C1	Histone H3.1			3	0	37921848	0	MS/MS	unmatched	K:14.0156@RVTIMPK(1)DIQLA;M:15.9949@RVTIM(1)PKDIQLA;
RVTIMPKDIQLAR	RVTIMPKDIQLAR	K	R	117	129	47	92	129		13	3		sp|P68431|H31_HUMAN	P68431	H31_HUMAN	H3C1	Histone H3.1			0	4	0	15678459	unmatched	MS/MS
RVTIMPKDIQLAR	RVTIM[15.9949]PKDIQLAR	K	R	117	129	47	92	129		13	3	5M(15.9949)	sp|P68431|H31_HUMAN	P68431	H31_HUMAN	H3C1	Histone H3.1			3	6	27496178	94838576	MS/MS	MS/MS	M:15.9949@RVTIM(1)PKDIQLAR;	M:15.9949@RVTIM(1)PKDIQLAR;
VTIMPKDIQLA	VTIMPKDIQLA	R	R	118	128	47	92	129		11	2		sp|P68431|H31_HUMAN	P68431	H31_HUMAN	H3C1	Histone H3.1			2	3	9509279	4.36512e+06	MS/MS	MS/MS
VTIMPKDIQLA	VTIM[15.9949]PKDIQLA	R	R	118	128	47	92	129		11	2	4M(15.9949)	sp|P68431|H31_HUMAN	P68431	H31_HUMAN	H3C1	Histone H3.1			1	0	4.16382e+06	0	MS/MS	unmatched	M:15.9949@VTIM(1)PKDIQLA;
VTIMPKDIQLAR	VTIMPKDIQLAR	R	R	118	129	47	92	129		12	3		sp|P68431|H31_HUMAN	P68431	H31_HUMAN	H3C1	Histone H3.1			0	2	0	1.88368e+06	unmatched	MS/MS
TIMPKDIQLA	TIMPKDIQLA	V	R	119	128	47	92	129		10	2		sp|P68431|H31_HUMAN	P68431	H31_HUMAN	H3C1	Histone H3.1			2	2	15846493	4.96553e+06	MS/MS	MS/MS
TIMPKDIQLAR	TIMPKDIQLAR	V	R	119	129	47	92	129		11	3		sp|P68431|H31_HUMAN	P68431	H31_HUMAN	H3C1	Histone H3.1			0	1	0	2259552	unmatched	MS/MS
TIMPKDIQLAR	TIM[15.9949]PKDIQLAR	V	R	119	129	47	92	129		11	3	3M(15.9949)	sp|P68431|H31_HUMAN	P68431	H31_HUMAN	H3C1	Histone H3.1			0	1	0	983095	unmatched	MS/MS		M:15.9949@TIM(1)PKDIQLAR;
IMPKDIQLA	IMPKDIQLA	T	R	120	128	47	92	129		9	2		sp|P68431|H31_HUMAN	P68431	H31_HUMAN	H3C1	Histone H3.1			6	6	28094992	15035610	MS/MS	MS/MS
IMPKDIQLA	IM[15.9949]PKDIQLA	T	R	120	128	47	92	129		9	2	2M(15.9949)	sp|P68431|H31_HUMAN	P68431	H31_HUMAN	H3C1	Histone H3.1			1	0	12003451	0	MS/MS	unmatched	M:15.9949@IM(1)PKDIQLA;
IMPKDIQLAR	IMPKDIQLAR	T	R	120	129	47	92	129		10	3		sp|P68431|H31_HUMAN	P68431	H31_HUMAN	H3C1	Histone H3.1			1	2	11655055	9045908	MS/MS	MS/MS
IMPKDIQLAR	IM[15.9949]PKDIQLAR	T	R	120	129	47	92	129		10	3	2M(15.9949)	sp|P68431|H31_HUMAN	P68431	H31_HUMAN	H3C1	Histone H3.1			3	4	7431553	6591246	MS/MS	MS/MS	M:15.9949@IM(1)PKDIQLAR;	M:15.9949@IM(1)PKDIQLAR;
MPKDIQLA	MPKDIQLA	I	R	121	128	47	92	129		8	2		sp|P68431|H31_HUMAN	P68431	H31_HUMAN	H3C1	Histone H3.1			3	3	73156272	76702000	MS/MS	MS/MS
MPKDIQLA	M[15.9949]PKDIQLA	I	R	121	128	47	92	129		8	2	1M(15.9949)	sp|P68431|H31_HUMAN	P68431	H31_HUMAN	H3C1	Histone H3.1			3	1	17048444	7.5698e+06	MS/MS	MS/MS	M:15.9949@M(1)PKDIQLA;	M:15.9949@M(1)PKDIQLA;
MPKDIQLAR	MPKDIQLAR	I	R	121	129	47	92	129		9	2		sp|P68431|H31_HUMAN	P68431	H31_HUMAN	H3C1	Histone H3.1			1	2	4.27693e+06	5.40116e+06	MS/MS	MS/MS
MPKDIQLAR	M[15.9949]PKDIQLAR	I	R	121	129	47	92	129		9	2	1M(15.9949)	sp|P68431|H31_HUMAN	P68431	H31_HUMAN	H3C1	Histone H3.1			1	2	2.44587e+06	1.6079e+06	MS/MS	MS/MS	M:15.9949@M(1)PKDIQLAR;	M:15.9949@M(1)PKDIQLAR;
PKDIQLAR	PKDIQLAR	M	R	122	129	47	92	129	38	8	2		sp|P68431|H31_HUMAN	P68431	H31_HUMAN	H3C1	Histone H3.1			1	4	4985057	5577102	MS/MS	MS/MS
									#REF!
RHRKVLRDNIQGITKPAIR	RHRKVLRDNIQGITKPAIR	K	R	18	36	48	18	36		19	5		sp|P62805|H4_HUMAN	P62805	H4_HUMAN	H4C1	Histone H4			0	17	0	4038708	unmatched	MS/MS
KVLRDNIQ	KVLRDNIQ	R	G	21	28	48	18	36		8	2		sp|P62805|H4_HUMAN	P62805	H4_HUMAN	H4C1	Histone H4			3	4	68365800	90468488	MS/MS	MS/MS
KVLRDNIQG	KVLRDNIQG	R	I	21	29	48	18	36		9	2		sp|P62805|H4_HUMAN	P62805	H4_HUMAN	H4C1	Histone H4			0	1	893676	837742	MBR	MS/MS
KVLRDNIQGI	KVLRDNIQGI	R	T	21	30	48	18	36		10	2		sp|P62805|H4_HUMAN	P62805	H4_HUMAN	H4C1	Histone H4			0	1	0	1.52535e+06	unmatched	MS/MS
KVLRDNIQGITKPA	KVLRDNIQGITKPA	R	I	21	34	48	18	36		14	3		sp|P62805|H4_HUMAN	P62805	H4_HUMAN	H4C1	Histone H4			1	4	4.22575e+06	26529484	MS/MS	MS/MS
VLRDNIQ	VLRDNIQ	K	G	22	28	48	18	36		7	2		sp|P62805|H4_HUMAN	P62805	H4_HUMAN	H4C1	Histone H4			3	3	132078312	168055648	MS/MS	MS/MS
VLRDNIQGI	VLRDNIQGI	K	T	22	30	48	18	36		9	2		sp|P62805|H4_HUMAN	P62805	H4_HUMAN	H4C1	Histone H4			1	2	3.06014e+06	6998394	MS/MS	MS/MS
VLRDNIQGITKPA	VLRDNIQGITKPA	K	I	22	34	48	18	36		13	3		sp|P62805|H4_HUMAN	P62805	H4_HUMAN	H4C1	Histone H4			1	4	33649032	53835900	MS/MS	MS/MS
VLRDNIQGITKPAIR	VLRDNIQGITKPAIR	K	R	22	36	48	18	36		15	3,4		sp|P62805|H4_HUMAN	P62805	H4_HUMAN	H4C1	Histone H4			2	3	33710744	271657632	MS/MS	MS/MS
LRDNIQGITKPAIR	LRDNIQGITKPAIR	V	R	23	36	48	18	36		14	3,4		sp|P62805|H4_HUMAN	P62805	H4_HUMAN	H4C1	Histone H4			0	3	0	7050204	unmatched	MS/MS
RDNIQGI	RDNIQGI	L	T	24	30	48	18	36		7	2		sp|P62805|H4_HUMAN	P62805	H4_HUMAN	H4C1	Histone H4			2	2	23754430	27431276	MS/MS	MS/MS
RDNIQGITK	RDNIQGITK	L	P	24	32	48	18	36		9	2		sp|P62805|H4_HUMAN	P62805	H4_HUMAN	H4C1	Histone H4			1	1	2.24502e+06	2245017	MS/MS	MS/MS
RDNIQGITKPA	RDNIQGITKPA	L	I	24	34	48	18	36		11	2		sp|P62805|H4_HUMAN	P62805	H4_HUMAN	H4C1	Histone H4			3	6	338911392	402264384	MS/MS	MS/MS
RDNIQGITKPAIR	RDNIQGITKPAIR	L	R	24	36	48	18	36		13	2,3		sp|P62805|H4_HUMAN	P62805	H4_HUMAN	H4C1	Histone H4			5	23	836806210	2415599360	MS/MS	MS/MS
DNIQGITKPA	DNIQGITKPA	R	I	25	34	48	18	36		10	2		sp|P62805|H4_HUMAN	P62805	H4_HUMAN	H4C1	Histone H4			1	1	8.17836e+06	9906470	MS/MS	MS/MS
DNIQGITKPAIR	DNIQGITKPAIR	R	R	25	36	48	18	36		12	2,3		sp|P62805|H4_HUMAN	P62805	H4_HUMAN	H4C1	Histone H4			3	6	112673568	94807936	MS/MS	MS/MS
NIQGITKPA	NIQGITKPA	D	I	26	34	48	18	36		9	2		sp|P62805|H4_HUMAN	P62805	H4_HUMAN	H4C1	Histone H4			2	2	58515280	13743914	MS/MS	MS/MS
NIQGITKPAIR	NIQGITKPAIR	D	R	26	36	48	18	36		11	2,3		sp|P62805|H4_HUMAN	P62805	H4_HUMAN	H4C1	Histone H4			4	10	1316972290	788754240	MS/MS	MS/MS
NIQGITKPAIRR	NIQGITKPAIRR	D	L	26	37	48	18	37		12	3		sp|P62805|H4_HUMAN	P62805	H4_HUMAN	H4C1	Histone H4			0	1	0	5028662	unmatched	MS/MS
IQGITKPA	IQGITKPA	N	I	27	34	48	18	37		8	2		sp|P62805|H4_HUMAN	P62805	H4_HUMAN	H4C1	Histone H4			2	3	32443740	45174516	MS/MS	MS/MS
IQGITKPAIR	IQGITKPAIR	N	R	27	36	48	18	37		10	2		sp|P62805|H4_HUMAN	P62805	H4_HUMAN	H4C1	Histone H4			4	6	202754560	151522592	MS/MS	MS/MS
QGITKPAIR	QGITKPAIR	I	R	28	36	48	18	37		9	2		sp|P62805|H4_HUMAN	P62805	H4_HUMAN	H4C1	Histone H4			8	13	19517678	19517678	MS/MS	MS/MS
GITKPAIR	GITKPAIR	Q	R	29	36	48	18	37		8	2		sp|P62805|H4_HUMAN	P62805	H4_HUMAN	H4C1	Histone H4			11	23	943768380	1078260220	MS/MS	MS/MS
ITKPAIR	ITKPAIR	G	R	30	36	48	18	37	20	7	2		sp|P62805|H4_HUMAN	P62805	H4_HUMAN	H4C1	Histone H4			2	9	4331232	22536974	MS/MS	MS/MS
GGVKRISGL	GGVKRISGL	R	I	42	50	49	42	50		9	2		sp|P62805|H4_HUMAN	P62805	H4_HUMAN	H4C1	Histone H4			2	2	11097232	5.06533e+06	MS/MS	MS/MS
GLIYEETRGVLK	GLIYEETRGVLK	S	V	49	60	49	42	60		12	3		sp|P62805|H4_HUMAN	P62805	H4_HUMAN	H4C1	Histone H4			0	3	0	4725289	unmatched	MS/MS
IYEETRGV	IYEETRGV	L	L	51	58	49	42	60		8	2		sp|P62805|H4_HUMAN	P62805	H4_HUMAN	H4C1	Histone H4			0	1	21231348	50247528	MBR	MS/MS
IYEETRGVL	IYEETRGVL	L	K	51	59	49	42	60		9	2		sp|P62805|H4_HUMAN	P62805	H4_HUMAN	H4C1	Histone H4			3	10	1164781820	1033926270	MS/MS	MS/MS
IYEETRGVLK	IYEETRGVLK	L	V	51	60	49	42	60		10	2,3		sp|P62805|H4_HUMAN	P62805	H4_HUMAN	H4C1	Histone H4			12	42	3247107580	3128543740	MS/MS	MS/MS
IYEETRGVLK	IYEETRGVLK[14.0156]	L	V	51	60	49	42	60		10	3	10K(14.0156)	sp|P62805|H4_HUMAN	P62805	H4_HUMAN	H4C1	Histone H4			0	2	0	4.48404e+06	unmatched	MS/MS		K:14.0156@IYEETRGVLK(1);
YEETRGVL	YEETRGVL	I	K	52	59	49	42	60		8	2		sp|P62805|H4_HUMAN	P62805	H4_HUMAN	H4C1	Histone H4			0	1	0	2003483	unmatched	MS/MS
YEETRGVLK	YEETRGVLK	I	V	52	60	49	42	60		9	2		sp|P62805|H4_HUMAN	P62805	H4_HUMAN	H4C1	Histone H4			3	5	42274712	83981640	MS/MS	MS/MS					1.90722e+10	1.96744e+10
EETRGVL	EETRGVL	Y	K	53	59	49	42	60		7	2		sp|P62805|H4_HUMAN	P62805	H4_HUMAN	H4C1	Histone H4			0	1	14925873	70955664	MBR	MS/MS
EETRGVLK	EETRGVLK	Y	V	53	60	49	42	60		8	2		sp|P62805|H4_HUMAN	P62805	H4_HUMAN	H4C1	Histone H4			4	8	931746620	1007257090	MS/MS	MS/MS
ETRGVLK	ETRGVLK	E	V	54	60	49	42	60	19	7	2		sp|P62805|H4_HUMAN	P62805	H4_HUMAN	H4C1	Histone H4			0	1	0	22507830	unmatched	MS/MS
VFLENVIR	VFLENVIR	K	D	61	68	50	61	68		8	2		sp|P62805|H4_HUMAN	P62805	H4_HUMAN	H4C1	Histone H4			1	1	2.86936e+06	1.60045e+06	MS/MS	MS/MS
VFLENVIRDA	VFLENVIRDA	K	V	61	70	51	61	70		10	2		sp|P62805|H4_HUMAN	P62805	H4_HUMAN	H4C1	Histone H4			2	3	2.27926e+06	2.89955e+06	MS/MS	MS/MS
FLENVIRDA	FLENVIRDA	V	V	62	70	51	61	70		9	2		sp|P62805|H4_HUMAN	P62805	H4_HUMAN	H4C1	Histone H4			0	2	0	5937114	unmatched	MS/MS
LENVIRD	LENVIRD	F	A	63	69	51	61	70		7	2		sp|P62805|H4_HUMAN	P62805	H4_HUMAN	H4C1	Histone H4			0	4	0	1736454530	unmatched	MS/MS
LENVIRDA	LENVIRDA	F	V	63	70	51	61	70		8	2		sp|P62805|H4_HUMAN	P62805	H4_HUMAN	H4C1	Histone H4			6	13	8454791200	4872540200	MS/MS	MS/MS
LENVIRDAV	LENVIRDAV	F	T	63	71	51	61	71		9	2		sp|P62805|H4_HUMAN	P62805	H4_HUMAN	H4C1	Histone H4			1	2	4670003	9842909	MS/MS	MS/MS
LENVIRDAVT	LENVIRDAVT	F	Y	63	72	51	61	72		10	2		sp|P62805|H4_HUMAN	P62805	H4_HUMAN	H4C1	Histone H4			2	3	14632935	14011568	MS/MS	MS/MS
LENVIRDAVTY	LENVIRDAVTY	F	T	63	73	51	61	73		11	2		sp|P62805|H4_HUMAN	P62805	H4_HUMAN	H4C1	Histone H4			7	13	941367810	762503300	MS/MS	MS/MS
LENVIRDAVTYT	LENVIRDAVTYT	F	E	63	74	51	61	74		12	2		sp|P62805|H4_HUMAN	P62805	H4_HUMAN	H4C1	Histone H4			3	4	25749142	9011255	MS/MS	MS/MS
ENVIRDA	ENVIRDA	L	V	64	70	51	61	74		7	2		sp|P62805|H4_HUMAN	P62805	H4_HUMAN	H4C1	Histone H4			0	3	41380384	45975316	MBR	MS/MS
ENVIRDAVTY	ENVIRDAVTY	L	T	64	73	51	61	74		10	2		sp|P62805|H4_HUMAN	P62805	H4_HUMAN	H4C1	Histone H4			2	0	4626395	0	MS/MS	unmatched
NVIRDAVTY	NVIRDAVTY	E	T	65	73	51	61	74		9	2		sp|P62805|H4_HUMAN	P62805	H4_HUMAN	H4C1	Histone H4			2	2	72530000	37417928	MS/MS	MS/MS
VIRDAVT	VIRDAVT	N	Y	66	72	51	61	74		7	2		sp|P62805|H4_HUMAN	P62805	H4_HUMAN	H4C1	Histone H4			0	1	6.2473e+06	4.42059e+06	MBR	MS/MS
VIRDAVTY	VIRDAVTY	N	T	66	73	51	61	74		8	2		sp|P62805|H4_HUMAN	P62805	H4_HUMAN	H4C1	Histone H4			3	6	407079648	395538848	MS/MS	MS/MS
VIRDAVTYT	VIRDAVTYT	N	E	66	74	51	61	74	14	9	2		sp|P62805|H4_HUMAN	P62805	H4_HUMAN	H4C1	Histone H4			0	1	0	1.77571e+06	unmatched	MS/MS
TEHAKRKTVTAM	TEHAKRKTVTAM[15.9949]	Y	D	74	85	52	74	85	12	12	3	12M(15.9949)	sp|P62805|H4_HUMAN	P62805	H4_HUMAN	H4C1	Histone H4			16	0	1.56054e+06	0	MS/MS	unmatched	M:15.9949@TEHAKRKTVTAM(1);
GRTLYGF	GRTLYGF	Q	G	95	101	53	95	101	7	7	2		sp|P62805|H4_HUMAN	P62805	H4_HUMAN	H4C1	Histone H4			1	3	84636144	50798148	MS/MS	MS/MS
									#REF!
MDSDDEMVEE	MDSDDEMVEE	-	A	1	10	54	1	10		10	2		sp|Q8WTS6|SETD7_HUMAN	Q8WTS6	SETD7_HUMAN	SETD7	Histone-lysine N-methyltransferase SETD7			3	0	96627712	0	MS/MS	unmatched
MDSDDEMVEE	MDSDDEM[15.9949]VEE	-	A	1	10	55	1	10		10	2	7M(15.9949)	sp|Q8WTS6|SETD7_HUMAN	Q8WTS6	SETD7_HUMAN	SETD7	Histone-lysine N-methyltransferase SETD7			4	0	9259464	0	MS/MS	unmatched	M:15.9949@MDSDDEM(1)VEE;
MDSDDEMVEE	M[15.9949]DSDDEMVEE	-	A	1	10	56	1	10		10	2	1M(15.9949)	sp|Q8WTS6|SETD7_HUMAN	Q8WTS6	SETD7_HUMAN	SETD7	Histone-lysine N-methyltransferase SETD7			3	0	83340208	0	MS/MS	unmatched	M:15.9949@M(1)DSDDEMVEE;
MDSDDEMVEE	M[15.9949]DSDDEM[15.9949]VEE	-	A	1	10	57	1	10		10	2	1M(15.9949),7M(15.9949)	sp|Q8WTS6|SETD7_HUMAN	Q8WTS6	SETD7_HUMAN	SETD7	Histone-lysine N-methyltransferase SETD7			4	0	20765224	0	MS/MS	unmatched	M:15.9949@M(1)DSDDEM(1)VEE;
MDSDDEMVEEA	MDSDDEMVEEA	-	V	1	11	58	1	11		11	2		sp|Q8WTS6|SETD7_HUMAN	Q8WTS6	SETD7_HUMAN	SETD7	Histone-lysine N-methyltransferase SETD7			3	0	106606328	0	MS/MS	unmatched
MDSDDEMVEEA	MDSDDEM[15.9949]VEEA	-	V	1	11	59	1	11		11	2	7M(15.9949)	sp|Q8WTS6|SETD7_HUMAN	Q8WTS6	SETD7_HUMAN	SETD7	Histone-lysine N-methyltransferase SETD7			2	0	7.52818e+06	0	MS/MS	unmatched	M:15.9949@MDSDDEM(1)VEEA;
MDSDDEMVEEA	M[15.9949]DSDDEMVEEA	-	V	1	11	60	1	11		11	2	1M(15.9949)	sp|Q8WTS6|SETD7_HUMAN	Q8WTS6	SETD7_HUMAN	SETD7	Histone-lysine N-methyltransferase SETD7			2	0	81025080	0	MS/MS	unmatched	M:15.9949@M(1)DSDDEMVEEA;
MDSDDEMVEEAVE	MDSDDEMVEEAVE	-	G	1	13	61	1	13		13	2		sp|Q8WTS6|SETD7_HUMAN	Q8WTS6	SETD7_HUMAN	SETD7	Histone-lysine N-methyltransferase SETD7			3	0	19705436	0	MS/MS	unmatched
MDSDDEMVEEAVE	M[15.9949]DSDDEMVEEAVE	-	G	1	13	62	1	13		13	2	1M(15.9949)	sp|Q8WTS6|SETD7_HUMAN	Q8WTS6	SETD7_HUMAN	SETD7	Histone-lysine N-methyltransferase SETD7			1	0	15384600	0	MS/MS	unmatched	M:15.9949@M(1)DSDDEMVEEAVE;
MDSDDEMVEEAVEG	MDSDDEMVEEAVEG	-	H	1	14	63	1	14		14	2		sp|Q8WTS6|SETD7_HUMAN	Q8WTS6	SETD7_HUMAN	SETD7	Histone-lysine N-methyltransferase SETD7			2	0	10119435	0	MS/MS	unmatched
MDSDDEMVEEAVEG	M[15.9949]DSDDEMVEEAVEG	-	H	1	14	64	1	14		14	2	1M(15.9949)	sp|Q8WTS6|SETD7_HUMAN	Q8WTS6	SETD7_HUMAN	SETD7	Histone-lysine N-methyltransferase SETD7			1	0	7422601	0	MS/MS	unmatched	M:15.9949@M(1)DSDDEMVEEAVEG;
MDSDDEMVEEAVEGH	MDSDDEMVEEAVEGH	-	L	1	15	65	1	15		15	2		sp|Q8WTS6|SETD7_HUMAN	Q8WTS6	SETD7_HUMAN	SETD7	Histone-lysine N-methyltransferase SETD7			5	0	251947152	0	MS/MS	unmatched
MDSDDEMVEEAVEGH	MDSDDEM[15.9949]VEEAVEGH	-	L	1	15	66	1	15		15	2	7M(15.9949)	sp|Q8WTS6|SETD7_HUMAN	Q8WTS6	SETD7_HUMAN	SETD7	Histone-lysine N-methyltransferase SETD7			3	0	32156816	0	MS/MS	unmatched	M:15.9949@MDSDDEM(1)VEEAVEGH;
MDSDDEMVEEAVEGH	M[15.9949]DSDDEMVEEAVEGH	-	L	1	15	67	1	15		15	2,3	1M(15.9949)	sp|Q8WTS6|SETD7_HUMAN	Q8WTS6	SETD7_HUMAN	SETD7	Histone-lysine N-methyltransferase SETD7			4	0	243607664	0	MS/MS	unmatched	M:15.9949@M(1)DSDDEMVEEAVEGH;
MDSDDEMVEEAVEGH	M[15.9949]DSDDEM[15.9949]VEEAVEGH	-	L	1	15	68	1	15		15	2	1M(15.9949),7M(15.9949)	sp|Q8WTS6|SETD7_HUMAN	Q8WTS6	SETD7_HUMAN	SETD7	Histone-lysine N-methyltransferase SETD7			5	0	48690664	0	MS/MS	unmatched	M:15.9949@M(1)DSDDEM(1)VEEAVEGH;
MDSDDEMVEEAVEGHLD	MDSDDEMVEEAVEGHLD	-	D	1	17	69	1	17		17	2		sp|Q8WTS6|SETD7_HUMAN	Q8WTS6	SETD7_HUMAN	SETD7	Histone-lysine N-methyltransferase SETD7			1	0	3.92048e+06	0	MS/MS	unmatched
MDSDDEMVEEAVEGHLD	M[15.9949]DSDDEMVEEAVEGHLD	-	D	1	17	70	1	17		17	2	1M(15.9949)	sp|Q8WTS6|SETD7_HUMAN	Q8WTS6	SETD7_HUMAN	SETD7	Histone-lysine N-methyltransferase SETD7			1	0	5660295	0	MS/MS	unmatched	M:15.9949@M(1)DSDDEMVEEAVEGHLD;
MDSDDEMVEEAVEGHLDDD	M[15.9949]DSDDEMVEEAVEGHLDDD	-	G	1	19	71	1	19		19	2	1M(15.9949)	sp|Q8WTS6|SETD7_HUMAN	Q8WTS6	SETD7_HUMAN	SETD7	Histone-lysine N-methyltransferase SETD7			1	0	1.51099e+06	0	MS/MS	unmatched	M:15.9949@M(1)DSDDEMVEEAVEGHLDDD;
MDSDDEMVEEAVEGHLDDDGLPH	MDSDDEMVEEAVEGHLDDDGLPH	-	G	1	23	72	1	23		23	3		sp|Q8WTS6|SETD7_HUMAN	Q8WTS6	SETD7_HUMAN	SETD7	Histone-lysine N-methyltransferase SETD7			1	0	9660475	0	MS/MS	unmatched
MDSDDEMVEEAVEGHLDDDGLPH	MDSDDEM[15.9949]VEEAVEGHLDDDGLPH	-	G	1	23	73	1	23		23	3	7M(15.9949)	sp|Q8WTS6|SETD7_HUMAN	Q8WTS6	SETD7_HUMAN	SETD7	Histone-lysine N-methyltransferase SETD7			6	0	11391675	0	MS/MS	unmatched	M:15.9949@MDSDDEM(1)VEEAVEGHLDDDGLPH;
MDSDDEMVEEAVEGHLDDDGLPH	M[15.9949]DSDDEMVEEAVEGHLDDDGLPH	-	G	1	23	74	1	23		23	3	1M(15.9949)	sp|Q8WTS6|SETD7_HUMAN	Q8WTS6	SETD7_HUMAN	SETD7	Histone-lysine N-methyltransferase SETD7			1	0	45856148	0	MS/MS	unmatched	M:15.9949@M(1)DSDDEMVEEAVEGHLDDDGLPH;
MDSDDEMVEEAVEGHLDDDGLPH	M[15.9949]DSDDEM[15.9949]VEEAVEGHLDDDGLPH	-	G	1	23	75	1	23		23	3	1M(15.9949),7M(15.9949)	sp|Q8WTS6|SETD7_HUMAN	Q8WTS6	SETD7_HUMAN	SETD7	Histone-lysine N-methyltransferase SETD7			6	0	49348352	0	MS/MS	unmatched	M:15.9949@M(1)DSDDEM(1)VEEAVEGHLDDDGLPH;
MDSDDEMVEEAVEGHLDDDGLPHGF	M[15.9949]DSDDEM[15.9949]VEEAVEGHLDDDGLPHGF	-	C	1	25	76	1	25		25	3	1M(15.9949),7M(15.9949)	sp|Q8WTS6|SETD7_HUMAN	Q8WTS6	SETD7_HUMAN	SETD7	Histone-lysine N-methyltransferase SETD7			1	0	8259012	0	MS/MS	unmatched	M:15.9949@M(1)DSDDEM(1)VEEAVEGHLDDDGLPHGF;
DSDDEMVEEA	DSDDEMVEEA	M	V	2	11	76	1	25		10	2		sp|Q8WTS6|SETD7_HUMAN	Q8WTS6	SETD7_HUMAN	SETD7	Histone-lysine N-methyltransferase SETD7			3	0	19354752	0	MS/MS	unmatched
DSDDEMVEEA	DSDDEM[15.9949]VEEA	M	V	2	11	76	1	25		10	2	6M(15.9949)	sp|Q8WTS6|SETD7_HUMAN	Q8WTS6	SETD7_HUMAN	SETD7	Histone-lysine N-methyltransferase SETD7			2	0	3.03096e+06	0	MS/MS	unmatched	M:15.9949@DSDDEM(1)VEEA;
DSDDEMVEEAVE	DSDDEMVEEAVE	M	G	2	13	76	1	25		12	2		sp|Q8WTS6|SETD7_HUMAN	Q8WTS6	SETD7_HUMAN	SETD7	Histone-lysine N-methyltransferase SETD7			1	0	2.26638e+06	0	MS/MS	unmatched
DSDDEMVEEAVEGH	DSDDEMVEEAVEGH	M	L	2	15	76	1	25		14	2		sp|Q8WTS6|SETD7_HUMAN	Q8WTS6	SETD7_HUMAN	SETD7	Histone-lysine N-methyltransferase SETD7			3	0	35628608	0	MS/MS	unmatched
DSDDEMVEEAVEGH	DSDDEM[15.9949]VEEAVEGH	M	L	2	15	76	1	25		14	2	6M(15.9949)	sp|Q8WTS6|SETD7_HUMAN	Q8WTS6	SETD7_HUMAN	SETD7	Histone-lysine N-methyltransferase SETD7			2	0	9027426	0	MS/MS	unmatched	M:15.9949@DSDDEM(1)VEEAVEGH;
DSDDEMVEEAVEGHLDDDGLPH	DSDDEMVEEAVEGHLDDDGLPH	M	G	2	23	76	1	25		22	3		sp|Q8WTS6|SETD7_HUMAN	Q8WTS6	SETD7_HUMAN	SETD7	Histone-lysine N-methyltransferase SETD7			1	0	3713583	0	MS/MS	unmatched
DSDDEMVEEAVEGHLDDDGLPH	DSDDEM[15.9949]VEEAVEGHLDDDGLPH	M	G	2	23	76	1	25		22	3	6M(15.9949)	sp|Q8WTS6|SETD7_HUMAN	Q8WTS6	SETD7_HUMAN	SETD7	Histone-lysine N-methyltransferase SETD7			1	0	2.59696e+06	0	MS/MS	unmatched	M:15.9949@DSDDEM(1)VEEAVEGHLDDDGLPH;
SDDEMVEEA	SDDEMVEEA	D	V	3	11	76	1	25		9	2		sp|Q8WTS6|SETD7_HUMAN	Q8WTS6	SETD7_HUMAN	SETD7	Histone-lysine N-methyltransferase SETD7			1	0	9082480	0	MS/MS	unmatched
SDDEMVEEAVEGH	SDDEMVEEAVEGH	D	L	3	15	76	1	25		13	2		sp|Q8WTS6|SETD7_HUMAN	Q8WTS6	SETD7_HUMAN	SETD7	Histone-lysine N-methyltransferase SETD7			3	0	26127326	0	MS/MS	unmatched
SDDEMVEEAVEGH	SDDEM[15.9949]VEEAVEGH	D	L	3	15	76	1	25		13	2	5M(15.9949)	sp|Q8WTS6|SETD7_HUMAN	Q8WTS6	SETD7_HUMAN	SETD7	Histone-lysine N-methyltransferase SETD7			3	0	6902464	0	MS/MS	unmatched	M:15.9949@SDDEM(1)VEEAVEGH;
SDDEMVEEAVEGHLDDDGLPH	SDDEMVEEAVEGHLDDDGLPH	D	G	3	23	76	1	25		21	3		sp|Q8WTS6|SETD7_HUMAN	Q8WTS6	SETD7_HUMAN	SETD7	Histone-lysine N-methyltransferase SETD7			1	0	1.9697e+06	0	MS/MS	unmatched
SDDEMVEEAVEGHLDDDGLPH	SDDEM[15.9949]VEEAVEGHLDDDGLPH	D	G	3	23	76	1	25		21	3	5M(15.9949)	sp|Q8WTS6|SETD7_HUMAN	Q8WTS6	SETD7_HUMAN	SETD7	Histone-lysine N-methyltransferase SETD7			1	0	2.73538e+06	0	MS/MS	unmatched	M:15.9949@SDDEM(1)VEEAVEGHLDDDGLPH;
DEMVEEAVEGH	DEMVEEAVEGH	D	L	5	15	76	1	25		11	2		sp|Q8WTS6|SETD7_HUMAN	Q8WTS6	SETD7_HUMAN	SETD7	Histone-lysine N-methyltransferase SETD7			1	0	8889180	0	MS/MS	unmatched
EMVEEAVEGH	EMVEEAVEGH	D	L	6	15	76	1	25		10	2		sp|Q8WTS6|SETD7_HUMAN	Q8WTS6	SETD7_HUMAN	SETD7	Histone-lysine N-methyltransferase SETD7			2	0	29215962	0	MS/MS	unmatched
EMVEEAVEGHLDDDGLPH	EMVEEAVEGHLDDDGLPH	D	G	6	23	76	1	25		18	3		sp|Q8WTS6|SETD7_HUMAN	Q8WTS6	SETD7_HUMAN	SETD7	Histone-lysine N-methyltransferase SETD7			1	0	2.57628e+06	0	MS/MS	unmatched
EMVEEAVEGHLDDDGLPH	EM[15.9949]VEEAVEGHLDDDGLPH	D	G	6	23	76	1	25		18	3	2M(15.9949)	sp|Q8WTS6|SETD7_HUMAN	Q8WTS6	SETD7_HUMAN	SETD7	Histone-lysine N-methyltransferase SETD7			1	0	3154067	0	MS/MS	unmatched	M:15.9949@EM(1)VEEAVEGHLDDDGLPH;
MVEEAVEGH	MVEEAVEGH	E	L	7	15	76	1	25		9	2		sp|Q8WTS6|SETD7_HUMAN	Q8WTS6	SETD7_HUMAN	SETD7	Histone-lysine N-methyltransferase SETD7			2	0	4.54939e+06	0	MS/MS	unmatched
MVEEAVEGH	M[15.9949]VEEAVEGH	E	L	7	15	76	1	25		9	2	1M(15.9949)	sp|Q8WTS6|SETD7_HUMAN	Q8WTS6	SETD7_HUMAN	SETD7	Histone-lysine N-methyltransferase SETD7			3	0	9908319	0	MS/MS	unmatched	M:15.9949@M(1)VEEAVEGH;
MVEEAVEGHLDDDGLPH	MVEEAVEGHLDDDGLPH	E	G	7	23	76	1	25		17	2,3		sp|Q8WTS6|SETD7_HUMAN	Q8WTS6	SETD7_HUMAN	SETD7	Histone-lysine N-methyltransferase SETD7			2	0	15360388	0	MS/MS	unmatched
MVEEAVEGHLDDDGLPH	M[15.9949]VEEAVEGHLDDDGLPH	E	G	7	23	76	1	25		17	3	1M(15.9949)	sp|Q8WTS6|SETD7_HUMAN	Q8WTS6	SETD7_HUMAN	SETD7	Histone-lysine N-methyltransferase SETD7			4	0	13297146	0	MS/MS	unmatched	M:15.9949@M(1)VEEAVEGHLDDDGLPH;
MVEEAVEGHLDDDGLPHGF	M[15.9949]VEEAVEGHLDDDGLPHGF	E	C	7	25	76	1	25		19	3	1M(15.9949)	sp|Q8WTS6|SETD7_HUMAN	Q8WTS6	SETD7_HUMAN	SETD7	Histone-lysine N-methyltransferase SETD7			1	0	1.5605e+06	0	MS/MS	unmatched	M:15.9949@M(1)VEEAVEGHLDDDGLPHGF;
VEEAVEGH	VEEAVEGH	M	L	8	15	76	1	25		8	2		sp|Q8WTS6|SETD7_HUMAN	Q8WTS6	SETD7_HUMAN	SETD7	Histone-lysine N-methyltransferase SETD7			2	0	17464242	0	MS/MS	unmatched
VEEAVEGHLD	VEEAVEGHLD	M	D	8	17	76	1	25		10	2		sp|Q8WTS6|SETD7_HUMAN	Q8WTS6	SETD7_HUMAN	SETD7	Histone-lysine N-methyltransferase SETD7			1	0	2887147	0	MS/MS	unmatched
VEEAVEGHLDDDGLPH	VEEAVEGHLDDDGLPH	M	G	8	23	76	1	25		16	3		sp|Q8WTS6|SETD7_HUMAN	Q8WTS6	SETD7_HUMAN	SETD7	Histone-lysine N-methyltransferase SETD7			6	0	83961928	0	MS/MS	unmatched
VEEAVEGHLDDDGLPHGF	VEEAVEGHLDDDGLPHGF	M	C	8	25	76	1	25		18	3		sp|Q8WTS6|SETD7_HUMAN	Q8WTS6	SETD7_HUMAN	SETD7	Histone-lysine N-methyltransferase SETD7			2	0	9032178	0	MS/MS	unmatched
EEAVEGHLDDDGLPH	EEAVEGHLDDDGLPH	V	G	9	23	76	1	25		15	3		sp|Q8WTS6|SETD7_HUMAN	Q8WTS6	SETD7_HUMAN	SETD7	Histone-lysine N-methyltransferase SETD7			2	0	5.93301e+06	0	MS/MS	unmatched
EAVEGHLDDDGLPH	EAVEGHLDDDGLPH	E	G	10	23	76	1	25		14	3		sp|Q8WTS6|SETD7_HUMAN	Q8WTS6	SETD7_HUMAN	SETD7	Histone-lysine N-methyltransferase SETD7			6	0	51784028	0	MS/MS	unmatched
EAVEGHLDDDGLPHGF	EAVEGHLDDDGLPHGF	E	C	10	25	76	1	25		16	3		sp|Q8WTS6|SETD7_HUMAN	Q8WTS6	SETD7_HUMAN	SETD7	Histone-lysine N-methyltransferase SETD7			3	0	11048341	0	MS/MS	unmatched
AVEGHLDD	AVEGHLDD	E	D	11	18	76	1	25		8	2		sp|Q8WTS6|SETD7_HUMAN	Q8WTS6	SETD7_HUMAN	SETD7	Histone-lysine N-methyltransferase SETD7			1	0	3480919	0	MS/MS	unmatched
AVEGHLDDD	AVEGHLDDD	E	G	11	19	76	1	25		9	2		sp|Q8WTS6|SETD7_HUMAN	Q8WTS6	SETD7_HUMAN	SETD7	Histone-lysine N-methyltransferase SETD7			2	0	46309748	0	MS/MS	unmatched
AVEGHLDDDG	AVEGHLDDDG	E	L	11	20	76	1	25		10	2		sp|Q8WTS6|SETD7_HUMAN	Q8WTS6	SETD7_HUMAN	SETD7	Histone-lysine N-methyltransferase SETD7			1	0	4.12909e+06	0	MS/MS	unmatched
AVEGHLDDDGLPH	AVEGHLDDDGLPH	E	G	11	23	76	1	25		13	3		sp|Q8WTS6|SETD7_HUMAN	Q8WTS6	SETD7_HUMAN	SETD7	Histone-lysine N-methyltransferase SETD7			20	0	2747029500	0	MS/MS	unmatched
AVEGHLDDDGLPHG	AVEGHLDDDGLPHG	E	F	11	24	76	1	25		14	3		sp|Q8WTS6|SETD7_HUMAN	Q8WTS6	SETD7_HUMAN	SETD7	Histone-lysine N-methyltransferase SETD7			5	0	42128656	0	MS/MS	unmatched
AVEGHLDDDGLPHGF	AVEGHLDDDGLPHGF	E	C	11	25	76	1	25		15	3		sp|Q8WTS6|SETD7_HUMAN	Q8WTS6	SETD7_HUMAN	SETD7	Histone-lysine N-methyltransferase SETD7			9	0	230652720	0	MS/MS	unmatched
AVEGHLDDDGLPHGFC	AVEGHLDDDGLPHGFC[57.0215]	E	T	11	26	76	1	26		16	3	16C(57.0215)	sp|Q8WTS6|SETD7_HUMAN	Q8WTS6	SETD7_HUMAN	SETD7	Histone-lysine N-methyltransferase SETD7			2	0	8977853	0	MS/MS	unmatched	C:57.0215@AVEGHLDDDGLPHGFC(1);
VEGHLDDD	VEGHLDDD	A	G	12	19	76	1	26		8	2		sp|Q8WTS6|SETD7_HUMAN	Q8WTS6	SETD7_HUMAN	SETD7	Histone-lysine N-methyltransferase SETD7			2	0	35739648	0	MS/MS	unmatched
VEGHLDDDGLPH	VEGHLDDDGLPH	A	G	12	23	76	1	26		12	2,3		sp|Q8WTS6|SETD7_HUMAN	Q8WTS6	SETD7_HUMAN	SETD7	Histone-lysine N-methyltransferase SETD7			22	0	3197232380	0	MS/MS	unmatched
VEGHLDDDGLPHG	VEGHLDDDGLPHG	A	F	12	24	76	1	26		13	3		sp|Q8WTS6|SETD7_HUMAN	Q8WTS6	SETD7_HUMAN	SETD7	Histone-lysine N-methyltransferase SETD7			4	0	56492696	0	MS/MS	unmatched
VEGHLDDDGLPHGF	VEGHLDDDGLPHGF	A	C	12	25	76	1	26		14	3		sp|Q8WTS6|SETD7_HUMAN	Q8WTS6	SETD7_HUMAN	SETD7	Histone-lysine N-methyltransferase SETD7			6	0	360615264	0	MS/MS	unmatched
VEGHLDDDGLPHGFC	VEGHLDDDGLPHGFC[57.0215]	A	T	12	26	76	1	26		15	3	15C(57.0215)	sp|Q8WTS6|SETD7_HUMAN	Q8WTS6	SETD7_HUMAN	SETD7	Histone-lysine N-methyltransferase SETD7			1	0	4198750	0	MS/MS	unmatched	C:57.0215@VEGHLDDDGLPHGFC(1);
EGHLDDDGLPH	EGHLDDDGLPH	V	G	13	23	76	1	26		11	2,3		sp|Q8WTS6|SETD7_HUMAN	Q8WTS6	SETD7_HUMAN	SETD7	Histone-lysine N-methyltransferase SETD7			19	0	81032288	0	MS/MS	unmatched
EGHLDDDGLPHGF	EGHLDDDGLPHGF	V	C	13	25	76	1	26		13	2		sp|Q8WTS6|SETD7_HUMAN	Q8WTS6	SETD7_HUMAN	SETD7	Histone-lysine N-methyltransferase SETD7			2	0	3.30804e+06	0	MS/MS	unmatched
GHLDDDGLPH	GHLDDDGLPH	E	G	14	23	76	1	26		10	2		sp|Q8WTS6|SETD7_HUMAN	Q8WTS6	SETD7_HUMAN	SETD7	Histone-lysine N-methyltransferase SETD7			9	0	163253312	0	MS/MS	unmatched
GHLDDDGLPHGF	GHLDDDGLPHGF	E	C	14	25	76	1	26		12	2		sp|Q8WTS6|SETD7_HUMAN	Q8WTS6	SETD7_HUMAN	SETD7	Histone-lysine N-methyltransferase SETD7			5	0	26350412	0	MS/MS	unmatched
HLDDDGLPH	HLDDDGLPH	G	G	15	23	76	1	26		9	2		sp|Q8WTS6|SETD7_HUMAN	Q8WTS6	SETD7_HUMAN	SETD7	Histone-lysine N-methyltransferase SETD7			8	0	107043696	0	MS/MS	unmatched
HLDDDGLPHGF	HLDDDGLPHGF	G	C	15	25	76	1	26		11	2		sp|Q8WTS6|SETD7_HUMAN	Q8WTS6	SETD7_HUMAN	SETD7	Histone-lysine N-methyltransferase SETD7			3	0	13711051	0	MS/MS	unmatched
LDDDGLPH	LDDDGLPH	H	G	16	23	76	1	26		8	2		sp|Q8WTS6|SETD7_HUMAN	Q8WTS6	SETD7_HUMAN	SETD7	Histone-lysine N-methyltransferase SETD7			26	0	2672621310	0	MS/MS	unmatched
LDDDGLPHG	LDDDGLPHG	H	F	16	24	76	1	26		9	2		sp|Q8WTS6|SETD7_HUMAN	Q8WTS6	SETD7_HUMAN	SETD7	Histone-lysine N-methyltransferase SETD7			4	0	6433567	0	MS/MS	unmatched
LDDDGLPHGF	LDDDGLPHGF	H	C	16	25	76	1	26		10	2		sp|Q8WTS6|SETD7_HUMAN	Q8WTS6	SETD7_HUMAN	SETD7	Histone-lysine N-methyltransferase SETD7			11	0	608197440	0	MS/MS	unmatched
LDDDGLPHGFC	LDDDGLPHGFC[57.0215]	H	T	16	26	76	1	26		11	2	11C(57.0215)	sp|Q8WTS6|SETD7_HUMAN	Q8WTS6	SETD7_HUMAN	SETD7	Histone-lysine N-methyltransferase SETD7			1	0	10199612	0	MS/MS	unmatched	C:57.0215@LDDDGLPHGFC(1);
DDDGLPH	DDDGLPH	L	G	17	23	76	1	26		7	2		sp|Q8WTS6|SETD7_HUMAN	Q8WTS6	SETD7_HUMAN	SETD7	Histone-lysine N-methyltransferase SETD7			5	0	13858152	0	MS/MS	unmatched
DDDGLPHGF	DDDGLPHGF	L	C	17	25	76	1	26		9	2		sp|Q8WTS6|SETD7_HUMAN	Q8WTS6	SETD7_HUMAN	SETD7	Histone-lysine N-methyltransferase SETD7			4	0	5.62301e+06	0	MS/MS	unmatched
DDGLPHGF	DDGLPHGF	D	C	18	25	76	1	26	26	8	2		sp|Q8WTS6|SETD7_HUMAN	Q8WTS6	SETD7_HUMAN	SETD7	Histone-lysine N-methyltransferase SETD7			4	0	11991058	0	MS/MS	unmatched
TYSSTDRFE	TYSSTDRFE	V	G	29	37	77	29	37		9	2		sp|Q8WTS6|SETD7_HUMAN	Q8WTS6	SETD7_HUMAN	SETD7	Histone-lysine N-methyltransferase SETD7			1	0	5275971	0	MS/MS	unmatched
TYSSTDRFEGN	TYSSTDRFEGN	V	F	29	39	78	29	39		11	2		sp|Q8WTS6|SETD7_HUMAN	Q8WTS6	SETD7_HUMAN	SETD7	Histone-lysine N-methyltransferase SETD7			3	0	371469824	0	MS/MS	unmatched
YSSTDRFE	YSSTDRFE	T	G	30	37	78	29	39		8	2		sp|Q8WTS6|SETD7_HUMAN	Q8WTS6	SETD7_HUMAN	SETD7	Histone-lysine N-methyltransferase SETD7			1	0	11410440	0	MS/MS	unmatched
YSSTDRFEGN	YSSTDRFEGN	T	F	30	39	78	29	39		10	2		sp|Q8WTS6|SETD7_HUMAN	Q8WTS6	SETD7_HUMAN	SETD7	Histone-lysine N-methyltransferase SETD7			3	0	87034160	0	MS/MS	unmatched
SSTDRFE	SSTDRFE	Y	G	31	37	78	29	39		7	2		sp|Q8WTS6|SETD7_HUMAN	Q8WTS6	SETD7_HUMAN	SETD7	Histone-lysine N-methyltransferase SETD7			1	0	47076468	0	MS/MS	unmatched
SSTDRFEG	SSTDRFEG	Y	N	31	38	78	29	39		8	2		sp|Q8WTS6|SETD7_HUMAN	Q8WTS6	SETD7_HUMAN	SETD7	Histone-lysine N-methyltransferase SETD7			1	0	7670960	0	MS/MS	unmatched
SSTDRFEGN	SSTDRFEGN	Y	F	31	39	78	29	39		9	2		sp|Q8WTS6|SETD7_HUMAN	Q8WTS6	SETD7_HUMAN	SETD7	Histone-lysine N-methyltransferase SETD7			10	0	6961510400	0	MS/MS	unmatched
SSTDRFEGNF	SSTDRFEGNF	Y	V	31	40	78	29	40		10	2		sp|Q8WTS6|SETD7_HUMAN	Q8WTS6	SETD7_HUMAN	SETD7	Histone-lysine N-methyltransferase SETD7			2	0	24119070	0	MS/MS	unmatched
SSTDRFEGNFVH	SSTDRFEGNFVH	Y	G	31	42	78	29	42		12	3		sp|Q8WTS6|SETD7_HUMAN	Q8WTS6	SETD7_HUMAN	SETD7	Histone-lysine N-methyltransferase SETD7			1	0	7102507	0	MS/MS	unmatched
STDRFEG	STDRFEG	S	N	32	38	78	29	42		7	2		sp|Q8WTS6|SETD7_HUMAN	Q8WTS6	SETD7_HUMAN	SETD7	Histone-lysine N-methyltransferase SETD7			1	0	9561524	0	MS/MS	unmatched
STDRFEGN	STDRFEGN	S	F	32	39	78	29	42		8	2		sp|Q8WTS6|SETD7_HUMAN	Q8WTS6	SETD7_HUMAN	SETD7	Histone-lysine N-methyltransferase SETD7			18	0	4624625700	0	MS/MS	unmatched
STDRFEGNF	STDRFEGNF	S	V	32	40	78	29	42		9	2		sp|Q8WTS6|SETD7_HUMAN	Q8WTS6	SETD7_HUMAN	SETD7	Histone-lysine N-methyltransferase SETD7			2	0	27021880	0	MS/MS	unmatched
STDRFEGNFVHGE	STDRFEGNFVHGE	S	K	32	44	78	29	44		13	3		sp|Q8WTS6|SETD7_HUMAN	Q8WTS6	SETD7_HUMAN	SETD7	Histone-lysine N-methyltransferase SETD7			1	0	6.15267e+06	0	MS/MS	unmatched
TDRFEGN	TDRFEGN	S	F	33	39	78	29	44		7	2		sp|Q8WTS6|SETD7_HUMAN	Q8WTS6	SETD7_HUMAN	SETD7	Histone-lysine N-methyltransferase SETD7			5	0	154434992	0	MS/MS	unmatched
EGNFVHGE	EGNFVHGE	F	K	37	44	78	29	44		8	2		sp|Q8WTS6|SETD7_HUMAN	Q8WTS6	SETD7_HUMAN	SETD7	Histone-lysine N-methyltransferase SETD7			2	0	6.73197e+06	0	MS/MS	unmatched
GNFVHGE	GNFVHGE	E	K	38	44	78	29	44		7	2		sp|Q8WTS6|SETD7_HUMAN	Q8WTS6	SETD7_HUMAN	SETD7	Histone-lysine N-methyltransferase SETD7			1	0	8587319	0	MS/MS	unmatched
GNFVHGEKN	GNFVHGEKN	E	G	38	46	78	29	46		9	2		sp|Q8WTS6|SETD7_HUMAN	Q8WTS6	SETD7_HUMAN	SETD7	Histone-lysine N-methyltransferase SETD7			1	0	5.0978e+06	0	MS/MS	unmatched
FVHGEKNGRGK	FVHGEKNGRGK	N	F	40	50	78	29	50		11	3		sp|Q8WTS6|SETD7_HUMAN	Q8WTS6	SETD7_HUMAN	SETD7	Histone-lysine N-methyltransferase SETD7			65	0	10835438	0	MS/MS	unmatched
GEKNGRGKFF	GEKNGRGKFF	H	F	43	52	78	29	52	24	10	3		sp|Q8WTS6|SETD7_HUMAN	Q8WTS6	SETD7_HUMAN	SETD7	Histone-lysine N-methyltransferase SETD7			2	0	8181516	0	MS/MS	unmatched
FFDGSTLEGY	FFDGSTLEGY	F	Y	53	62	79	53	62		10	2		sp|Q8WTS6|SETD7_HUMAN	Q8WTS6	SETD7_HUMAN	SETD7	Histone-lysine N-methyltransferase SETD7			1	0	25473950	0	MS/MS	unmatched
EGYYVDDALQ	EGYYVDDALQ	L	G	60	69	79	53	69		10	2		sp|Q8WTS6|SETD7_HUMAN	Q8WTS6	SETD7_HUMAN	SETD7	Histone-lysine N-methyltransferase SETD7			3	0	92364960	0	MS/MS	unmatched
EGYYVDDALQGQ	EGYYVDDALQGQ	L	G	60	71	79	53	71		12	2		sp|Q8WTS6|SETD7_HUMAN	Q8WTS6	SETD7_HUMAN	SETD7	Histone-lysine N-methyltransferase SETD7			4	0	348801376	0	MS/MS	unmatched
GYYVDDALQGQ	GYYVDDALQGQ	E	G	61	71	79	53	71		11	2		sp|Q8WTS6|SETD7_HUMAN	Q8WTS6	SETD7_HUMAN	SETD7	Histone-lysine N-methyltransferase SETD7			2	0	49177220	0	MS/MS	unmatched
YVDDALQGQ	YVDDALQGQ	Y	G	63	71	79	53	71		9	2		sp|Q8WTS6|SETD7_HUMAN	Q8WTS6	SETD7_HUMAN	SETD7	Histone-lysine N-methyltransferase SETD7			9	0	4251624960	0	MS/MS	unmatched
YVDDALQGQGVYTY	YVDDALQGQGVYTY	Y	E	63	76	79	53	76		14	2		sp|Q8WTS6|SETD7_HUMAN	Q8WTS6	SETD7_HUMAN	SETD7	Histone-lysine N-methyltransferase SETD7			1	0	1.44398e+06	0	MS/MS	unmatched
VDDALQGQ	VDDALQGQ	Y	G	64	71	79	53	76		8	2		sp|Q8WTS6|SETD7_HUMAN	Q8WTS6	SETD7_HUMAN	SETD7	Histone-lysine N-methyltransferase SETD7			1	0	25543798	0	MS/MS	unmatched
TYEDGGVLQ	TYEDGGVLQ	Y	G	75	83	79	53	83	31	9	2		sp|Q8WTS6|SETD7_HUMAN	Q8WTS6	SETD7_HUMAN	SETD7	Histone-lysine N-methyltransferase SETD7			1	0	55533316	0	MS/MS	unmatched
QGTYVDGELN	QGTYVDGELN	L	G	83	92	80	83	92		10	2		sp|Q8WTS6|SETD7_HUMAN	Q8WTS6	SETD7_HUMAN	SETD7	Histone-lysine N-methyltransferase SETD7			1	0	7.78854e+06	0	MS/MS	unmatched
QGTYVDGELNGPA	QGTYVDGELNGPA	L	Q	83	95	81	83	95		13	2		sp|Q8WTS6|SETD7_HUMAN	Q8WTS6	SETD7_HUMAN	SETD7	Histone-lysine N-methyltransferase SETD7			3	0	29612322	0	MS/MS	unmatched
QGTYVDGELNGPAQ	QGTYVDGELNGPAQ	L	E	83	96	82	83	96		14	2		sp|Q8WTS6|SETD7_HUMAN	Q8WTS6	SETD7_HUMAN	SETD7	Histone-lysine N-methyltransferase SETD7			3	0	163908128	0	MS/MS	unmatched
QGTYVDGELNGPAQE	QGTYVDGELNGPAQE	L	Y	83	97	83	83	97		15	2		sp|Q8WTS6|SETD7_HUMAN	Q8WTS6	SETD7_HUMAN	SETD7	Histone-lysine N-methyltransferase SETD7			2	0	12241585	0	MS/MS	unmatched
QGTYVDGELNGPAQEY	QGTYVDGELNGPAQEY	L	D	83	98	84	83	98		16	2		sp|Q8WTS6|SETD7_HUMAN	Q8WTS6	SETD7_HUMAN	SETD7	Histone-lysine N-methyltransferase SETD7			5	0	378509856	0	MS/MS	unmatched
QGTYVDGELNGPAQEYDTD	QGTYVDGELNGPAQEYDTD	L	G	83	101	85	83	101		19	2		sp|Q8WTS6|SETD7_HUMAN	Q8WTS6	SETD7_HUMAN	SETD7	Histone-lysine N-methyltransferase SETD7			2	0	3.6396e+06	0	MS/MS	unmatched
QGTYVDGELNGPAQEYDTDGRL	QGTYVDGELNGPAQEYDTDGRL	L	I	83	104	86	83	104		22	2		sp|Q8WTS6|SETD7_HUMAN	Q8WTS6	SETD7_HUMAN	SETD7	Histone-lysine N-methyltransferase SETD7			4	0	23560438	0	MS/MS	unmatched
GTYVDGELNGPA	GTYVDGELNGPA	Q	Q	84	95	86	83	104		12	2		sp|Q8WTS6|SETD7_HUMAN	Q8WTS6	SETD7_HUMAN	SETD7	Histone-lysine N-methyltransferase SETD7			3	0	48165920	0	MS/MS	unmatched
GTYVDGELNGPAQ	GTYVDGELNGPAQ	Q	E	84	96	86	83	104		13	2		sp|Q8WTS6|SETD7_HUMAN	Q8WTS6	SETD7_HUMAN	SETD7	Histone-lysine N-methyltransferase SETD7			3	0	463346464	0	MS/MS	unmatched
GTYVDGELNGPAQE	GTYVDGELNGPAQE	Q	Y	84	97	86	83	104		14	2		sp|Q8WTS6|SETD7_HUMAN	Q8WTS6	SETD7_HUMAN	SETD7	Histone-lysine N-methyltransferase SETD7			3	0	41398724	0	MS/MS	unmatched
GTYVDGELNGPAQEY	GTYVDGELNGPAQEY	Q	D	84	98	86	83	104		15	2		sp|Q8WTS6|SETD7_HUMAN	Q8WTS6	SETD7_HUMAN	SETD7	Histone-lysine N-methyltransferase SETD7			8	0	1422273280	0	MS/MS	unmatched
GTYVDGELNGPAQEYDTD	GTYVDGELNGPAQEYDTD	Q	G	84	101	86	83	104		18	2		sp|Q8WTS6|SETD7_HUMAN	Q8WTS6	SETD7_HUMAN	SETD7	Histone-lysine N-methyltransferase SETD7			3	0	11795340	0	MS/MS	unmatched
GTYVDGELNGPAQEYDTDGR	GTYVDGELNGPAQEYDTDGR	Q	L	84	103	86	83	104		20	2		sp|Q8WTS6|SETD7_HUMAN	Q8WTS6	SETD7_HUMAN	SETD7	Histone-lysine N-methyltransferase SETD7			2	0	3.89205e+06	0	MS/MS	unmatched
GTYVDGELNGPAQEYDTDGRL	GTYVDGELNGPAQEYDTDGRL	Q	I	84	104	86	83	104		21	2		sp|Q8WTS6|SETD7_HUMAN	Q8WTS6	SETD7_HUMAN	SETD7	Histone-lysine N-methyltransferase SETD7			4	0	70735128	0	MS/MS	unmatched
GTYVDGELNGPAQEYDTDGRLIFK	GTYVDGELNGPAQEYDTDGRLIFK	Q	G	84	107	86	83	107		24	3		sp|Q8WTS6|SETD7_HUMAN	Q8WTS6	SETD7_HUMAN	SETD7	Histone-lysine N-methyltransferase SETD7			2	0	1970658	0	MS/MS	unmatched
TYVDGELNGPAQ	TYVDGELNGPAQ	G	E	85	96	86	83	107		12	2		sp|Q8WTS6|SETD7_HUMAN	Q8WTS6	SETD7_HUMAN	SETD7	Histone-lysine N-methyltransferase SETD7			2	0	16061819	0	MS/MS	unmatched
TYVDGELNGPAQEY	TYVDGELNGPAQEY	G	D	85	98	86	83	107		14	2		sp|Q8WTS6|SETD7_HUMAN	Q8WTS6	SETD7_HUMAN	SETD7	Histone-lysine N-methyltransferase SETD7			3	0	47614248	0	MS/MS	unmatched
YVDGELNGPA	YVDGELNGPA	T	Q	86	95	86	83	107		10	2		sp|Q8WTS6|SETD7_HUMAN	Q8WTS6	SETD7_HUMAN	SETD7	Histone-lysine N-methyltransferase SETD7			2	0	48557184	0	MS/MS	unmatched
YVDGELNGPAQ	YVDGELNGPAQ	T	E	86	96	86	83	107		11	2		sp|Q8WTS6|SETD7_HUMAN	Q8WTS6	SETD7_HUMAN	SETD7	Histone-lysine N-methyltransferase SETD7			3	0	376914976	0	MS/MS	unmatched
YVDGELNGPAQE	YVDGELNGPAQE	T	Y	86	97	86	83	107		12	2		sp|Q8WTS6|SETD7_HUMAN	Q8WTS6	SETD7_HUMAN	SETD7	Histone-lysine N-methyltransferase SETD7			2	0	47627924	0	MS/MS	unmatched
YVDGELNGPAQEY	YVDGELNGPAQEY	T	D	86	98	86	83	107		13	2		sp|Q8WTS6|SETD7_HUMAN	Q8WTS6	SETD7_HUMAN	SETD7	Histone-lysine N-methyltransferase SETD7			12	0	1520315140	0	MS/MS	unmatched
YVDGELNGPAQEYDTD	YVDGELNGPAQEYDTD	T	G	86	101	86	83	107		16	2		sp|Q8WTS6|SETD7_HUMAN	Q8WTS6	SETD7_HUMAN	SETD7	Histone-lysine N-methyltransferase SETD7			4	0	18893092	0	MS/MS	unmatched
YVDGELNGPAQEYDTDGRL	YVDGELNGPAQEYDTDGRL	T	I	86	104	86	83	107		19	2		sp|Q8WTS6|SETD7_HUMAN	Q8WTS6	SETD7_HUMAN	SETD7	Histone-lysine N-methyltransferase SETD7			6	0	117710496	0	MS/MS	unmatched
YVDGELNGPAQEYDTDGRLIFK	YVDGELNGPAQEYDTDGRLIFK	T	G	86	107	86	83	107		22	3		sp|Q8WTS6|SETD7_HUMAN	Q8WTS6	SETD7_HUMAN	SETD7	Histone-lysine N-methyltransferase SETD7			4	0	7.73458e+06	0	MS/MS	unmatched
YVDGELNGPAQEYDTDGRLIFKGQ	YVDGELNGPAQEYDTDGRLIFKGQ	T	Y	86	109	86	83	109		24	3		sp|Q8WTS6|SETD7_HUMAN	Q8WTS6	SETD7_HUMAN	SETD7	Histone-lysine N-methyltransferase SETD7			1	0	2.7233e+06	0	MS/MS	unmatched
VDGELNGPAQ	VDGELNGPAQ	Y	E	87	96	86	83	109		10	2		sp|Q8WTS6|SETD7_HUMAN	Q8WTS6	SETD7_HUMAN	SETD7	Histone-lysine N-methyltransferase SETD7			4	0	328072640	0	MS/MS	unmatched
VDGELNGPAQEY	VDGELNGPAQEY	Y	D	87	98	86	83	109		12	2		sp|Q8WTS6|SETD7_HUMAN	Q8WTS6	SETD7_HUMAN	SETD7	Histone-lysine N-methyltransferase SETD7			9	0	504155904	0	MS/MS	unmatched
VDGELNGPAQEYDTD	VDGELNGPAQEYDTD	Y	G	87	101	86	83	109		15	2		sp|Q8WTS6|SETD7_HUMAN	Q8WTS6	SETD7_HUMAN	SETD7	Histone-lysine N-methyltransferase SETD7			3	0	12661617	0	MS/MS	unmatched
VDGELNGPAQEYDTDGRL	VDGELNGPAQEYDTDGRL	Y	I	87	104	86	83	109		18	2		sp|Q8WTS6|SETD7_HUMAN	Q8WTS6	SETD7_HUMAN	SETD7	Histone-lysine N-methyltransferase SETD7			5	0	104246304	0	MS/MS	unmatched
VDGELNGPAQEYDTDGRLIF	VDGELNGPAQEYDTDGRLIF	Y	K	87	106	86	83	109		20	2		sp|Q8WTS6|SETD7_HUMAN	Q8WTS6	SETD7_HUMAN	SETD7	Histone-lysine N-methyltransferase SETD7			1	0	7.18922e+06	0	MS/MS	unmatched
VDGELNGPAQEYDTDGRLIFK	VDGELNGPAQEYDTDGRLIFK	Y	G	87	107	86	83	109		21	3		sp|Q8WTS6|SETD7_HUMAN	Q8WTS6	SETD7_HUMAN	SETD7	Histone-lysine N-methyltransferase SETD7			3	0	23672400	0	MS/MS	unmatched
VDGELNGPAQEYDTDGRLIFKGQ	VDGELNGPAQEYDTDGRLIFKGQ	Y	Y	87	109	86	83	109		23	3		sp|Q8WTS6|SETD7_HUMAN	Q8WTS6	SETD7_HUMAN	SETD7	Histone-lysine N-methyltransferase SETD7			2	0	0	0	MS/MS	unmatched
GELNGPAQEY	GELNGPAQEY	D	D	89	98	86	83	109		10	2		sp|Q8WTS6|SETD7_HUMAN	Q8WTS6	SETD7_HUMAN	SETD7	Histone-lysine N-methyltransferase SETD7			2	0	37359280	0	MS/MS	unmatched
GELNGPAQEYDTDGRL	GELNGPAQEYDTDGRL	D	I	89	104	86	83	109		16	2		sp|Q8WTS6|SETD7_HUMAN	Q8WTS6	SETD7_HUMAN	SETD7	Histone-lysine N-methyltransferase SETD7			2	0	7.14637e+06	0	MS/MS	unmatched
GPAQEYDTDGRL	GPAQEYDTDGRL	N	I	93	104	86	83	109		12	2		sp|Q8WTS6|SETD7_HUMAN	Q8WTS6	SETD7_HUMAN	SETD7	Histone-lysine N-methyltransferase SETD7			2	0	14413252	0	MS/MS	unmatched
QEYDTDGR	QEYDTDGR	A	L	96	103	86	83	109		8	2		sp|Q8WTS6|SETD7_HUMAN	Q8WTS6	SETD7_HUMAN	SETD7	Histone-lysine N-methyltransferase SETD7			1	0	2.56978e+06	0	MS/MS	unmatched
QEYDTDGRL	QEYDTDGRL	A	I	96	104	86	83	109		9	2		sp|Q8WTS6|SETD7_HUMAN	Q8WTS6	SETD7_HUMAN	SETD7	Histone-lysine N-methyltransferase SETD7			3	0	306014848	0	MS/MS	unmatched
QEYDTDGRLIF	QEYDTDGRLIF	A	K	96	106	86	83	109		11	2		sp|Q8WTS6|SETD7_HUMAN	Q8WTS6	SETD7_HUMAN	SETD7	Histone-lysine N-methyltransferase SETD7			3	0	57354924	0	MS/MS	unmatched
QEYDTDGRLIFK	QEYDTDGRLIFK	A	G	96	107	86	83	109		12	3		sp|Q8WTS6|SETD7_HUMAN	Q8WTS6	SETD7_HUMAN	SETD7	Histone-lysine N-methyltransferase SETD7			3	0	102145040	0	MS/MS	unmatched
EYDTDGR	EYDTDGR	Q	L	97	103	86	83	109		7	2		sp|Q8WTS6|SETD7_HUMAN	Q8WTS6	SETD7_HUMAN	SETD7	Histone-lysine N-methyltransferase SETD7			2	0	10760712	0	MS/MS	unmatched
EYDTDGRL	EYDTDGRL	Q	I	97	104	86	83	109		8	2		sp|Q8WTS6|SETD7_HUMAN	Q8WTS6	SETD7_HUMAN	SETD7	Histone-lysine N-methyltransferase SETD7			4	0	548386240	0	MS/MS	unmatched
EYDTDGRLIF	EYDTDGRLIF	Q	K	97	106	86	83	109		10	2		sp|Q8WTS6|SETD7_HUMAN	Q8WTS6	SETD7_HUMAN	SETD7	Histone-lysine N-methyltransferase SETD7			4	0	95268160	0	MS/MS	unmatched
EYDTDGRLIFK	EYDTDGRLIFK	Q	G	97	107	86	83	109		11	3		sp|Q8WTS6|SETD7_HUMAN	Q8WTS6	SETD7_HUMAN	SETD7	Histone-lysine N-methyltransferase SETD7			2	0	102422464	0	MS/MS	unmatched
YDTDGRLIF	YDTDGRLIF	E	K	98	106	86	83	109		9	2		sp|Q8WTS6|SETD7_HUMAN	Q8WTS6	SETD7_HUMAN	SETD7	Histone-lysine N-methyltransferase SETD7			2	0	21188222	0	MS/MS	unmatched
YDTDGRLIFK	YDTDGRLIFK	E	G	98	107	86	83	109		10	3		sp|Q8WTS6|SETD7_HUMAN	Q8WTS6	SETD7_HUMAN	SETD7	Histone-lysine N-methyltransferase SETD7			1	0	12305673	0	MS/MS	unmatched
DTDGRLIF	DTDGRLIF	Y	K	99	106	86	83	109		8	2		sp|Q8WTS6|SETD7_HUMAN	Q8WTS6	SETD7_HUMAN	SETD7	Histone-lysine N-methyltransferase SETD7			9	0	3385534980	0	MS/MS	unmatched
DTDGRLIFK	DTDGRLIFK	Y	G	99	107	86	83	109		9	2		sp|Q8WTS6|SETD7_HUMAN	Q8WTS6	SETD7_HUMAN	SETD7	Histone-lysine N-methyltransferase SETD7			10	0	4197676800	0	MS/MS	unmatched
DTDGRLIFKG	DTDGRLIFKG	Y	Q	99	108	86	83	109		10	2		sp|Q8WTS6|SETD7_HUMAN	Q8WTS6	SETD7_HUMAN	SETD7	Histone-lysine N-methyltransferase SETD7			5	0	118155224	0	MS/MS	unmatched
DTDGRLIFKGQ	DTDGRLIFKGQ	Y	Y	99	109	86	83	109		11	2		sp|Q8WTS6|SETD7_HUMAN	Q8WTS6	SETD7_HUMAN	SETD7	Histone-lysine N-methyltransferase SETD7			3	0	101926648	0	MS/MS	unmatched
TDGRLIFK	TDGRLIFK	D	G	100	107	86	83	109		8	2		sp|Q8WTS6|SETD7_HUMAN	Q8WTS6	SETD7_HUMAN	SETD7	Histone-lysine N-methyltransferase SETD7			2	0	16018736	0	MS/MS	unmatched
DGRLIFK	DGRLIFK	T	G	101	107	86	83	109		7	2		sp|Q8WTS6|SETD7_HUMAN	Q8WTS6	SETD7_HUMAN	SETD7	Histone-lysine N-methyltransferase SETD7			2	0	36691808	0	MS/MS	unmatched
GRLIFKGQ	GRLIFKGQ	D	Y	102	109	86	83	109		8	2		sp|Q8WTS6|SETD7_HUMAN	Q8WTS6	SETD7_HUMAN	SETD7	Histone-lysine N-methyltransferase SETD7			1	0	698435	0	MS/MS	unmatched
KGQYKDNIRHGVC	KGQYKDNIRHGVC[57.0215]	F	W	107	119	86	83	119		13	4	13C(57.0215)	sp|Q8WTS6|SETD7_HUMAN	Q8WTS6	SETD7_HUMAN	SETD7	Histone-lysine N-methyltransferase SETD7			1	0	5064982	0	MS/MS	unmatched	C:57.0215@KGQYKDNIRHGVC(1);
GQYKDNIR	GQYKDNIR	K	H	108	115	86	83	119		8	2		sp|Q8WTS6|SETD7_HUMAN	Q8WTS6	SETD7_HUMAN	SETD7	Histone-lysine N-methyltransferase SETD7			1	0	6.19743e+06	0	MS/MS	unmatched
GQYKDNIRH	GQYKDNIRH	K	G	108	116	86	83	119		9	2		sp|Q8WTS6|SETD7_HUMAN	Q8WTS6	SETD7_HUMAN	SETD7	Histone-lysine N-methyltransferase SETD7			1	0	21123686	0	MS/MS	unmatched
GQYKDNIRHG	GQYKDNIRHG	K	V	108	117	86	83	119		10	3		sp|Q8WTS6|SETD7_HUMAN	Q8WTS6	SETD7_HUMAN	SETD7	Histone-lysine N-methyltransferase SETD7			1	0	350294496	0	MS/MS	unmatched
GQYKDNIRHG	GQYK[14.0156]DNIRHG	K	V	108	117	86	83	119		10	3	4K(14.0156)	sp|Q8WTS6|SETD7_HUMAN	Q8WTS6	SETD7_HUMAN	SETD7	Histone-lysine N-methyltransferase SETD7			1	0	26918888	0	MS/MS	unmatched	K:14.0156@GQYK(1)DNIRHG;
GQYKDNIRHGVC	GQYKDNIRHGVC[57.0215]	K	W	108	119	86	83	119		12	3	12C(57.0215)	sp|Q8WTS6|SETD7_HUMAN	Q8WTS6	SETD7_HUMAN	SETD7	Histone-lysine N-methyltransferase SETD7			3	0	383244352	0	MS/MS	unmatched	C:57.0215@GQYKDNIRHGVC(1);
GQYKDNIRHGVC	GQYK[14.0156]DNIRHGVC[57.0215]	K	W	108	119	86	83	119		12	3	12C(57.0215),4K(14.0156)	sp|Q8WTS6|SETD7_HUMAN	Q8WTS6	SETD7_HUMAN	SETD7	Histone-lysine N-methyltransferase SETD7			2	0	39478144	0	MS/MS	unmatched	K:14.0156@GQYK(1)DNIRHGVC;C:57.0215@GQYKDNIRHGVC(1);
QYKDNIRH	QYKDNIRH	G	G	109	116	86	83	119		8	2		sp|Q8WTS6|SETD7_HUMAN	Q8WTS6	SETD7_HUMAN	SETD7	Histone-lysine N-methyltransferase SETD7			1	0	13085240	0	MS/MS	unmatched
QYKDNIRHG	QYKDNIRHG	G	V	109	117	86	83	119		9	2		sp|Q8WTS6|SETD7_HUMAN	Q8WTS6	SETD7_HUMAN	SETD7	Histone-lysine N-methyltransferase SETD7			1	0	29928958	0	MS/MS	unmatched
QYKDNIRHG	QYK[14.0156]DNIRHG	G	V	109	117	86	83	119		9	3	3K(14.0156)	sp|Q8WTS6|SETD7_HUMAN	Q8WTS6	SETD7_HUMAN	SETD7	Histone-lysine N-methyltransferase SETD7			1	0	26431936	0	MS/MS	unmatched	K:14.0156@QYK(1)DNIRHG;
QYKDNIRHGVC	QYKDNIRHGVC[57.0215]	G	W	109	119	86	83	119		11	3	11C(57.0215)	sp|Q8WTS6|SETD7_HUMAN	Q8WTS6	SETD7_HUMAN	SETD7	Histone-lysine N-methyltransferase SETD7			2	0	168738256	0	MS/MS	unmatched	C:57.0215@QYKDNIRHGVC(1);
QYKDNIRHGVC	QYK[14.0156]DNIRHGVC[57.0215]	G	W	109	119	86	83	119		11	2	11C(57.0215),3K(14.0156)	sp|Q8WTS6|SETD7_HUMAN	Q8WTS6	SETD7_HUMAN	SETD7	Histone-lysine N-methyltransferase SETD7			1	0	2.35617e+06	0	MS/MS	unmatched	K:14.0156@QYK(1)DNIRHGVC;C:57.0215@QYKDNIRHGVC(1);
YKDNIRHG	YKDNIRHG	Q	V	110	117	86	83	119		8	2		sp|Q8WTS6|SETD7_HUMAN	Q8WTS6	SETD7_HUMAN	SETD7	Histone-lysine N-methyltransferase SETD7			1	0	551947260	0	MS/MS	unmatched
YKDNIRHGVC	YKDNIRHGVC[57.0215]	Q	W	110	119	86	83	119		10	2,3	10C(57.0215)	sp|Q8WTS6|SETD7_HUMAN	Q8WTS6	SETD7_HUMAN	SETD7	Histone-lysine N-methyltransferase SETD7			7	0	5163960800	0	MS/MS	unmatched	C:57.0215@YKDNIRHGVC(1);
YKDNIRHGVC	YK[14.0156]DNIRHGVC[57.0215]	Q	W	110	119	86	83	119		10	3	10C(57.0215),2K(14.0156)	sp|Q8WTS6|SETD7_HUMAN	Q8WTS6	SETD7_HUMAN	SETD7	Histone-lysine N-methyltransferase SETD7			2	0	121300840	0	MS/MS	unmatched	K:14.0156@YK(1)DNIRHGVC;C:57.0215@YKDNIRHGVC(1);
KDNIRHGVC	KDNIRHGVC[57.0215]	Y	W	111	119	86	83	119		9	2	9C(57.0215)	sp|Q8WTS6|SETD7_HUMAN	Q8WTS6	SETD7_HUMAN	SETD7	Histone-lysine N-methyltransferase SETD7			3	0	17243538	0	MS/MS	unmatched	C:57.0215@KDNIRHGVC(1);
DNIRHGVC	DNIRHGVC[57.0215]	K	W	112	119	86	83	119		8	2	8C(57.0215)	sp|Q8WTS6|SETD7_HUMAN	Q8WTS6	SETD7_HUMAN	SETD7	Histone-lysine N-methyltransferase SETD7			2	0	20351298	0	MS/MS	unmatched	C:57.0215@DNIRHGVC(1);
NIRHGVC	NIRHGVC[57.0215]	D	W	113	119	86	83	119		7	2	7C(57.0215)	sp|Q8WTS6|SETD7_HUMAN	Q8WTS6	SETD7_HUMAN	SETD7	Histone-lysine N-methyltransferase SETD7			1	0	54952104	0	MS/MS	unmatched	C:57.0215@NIRHGVC(1);
VCWIYYPDGGSL	VC[57.0215]WIYYPDGGSL	G	V	118	129	86	83	129		12	2	2C(57.0215)	sp|Q8WTS6|SETD7_HUMAN	Q8WTS6	SETD7_HUMAN	SETD7	Histone-lysine N-methyltransferase SETD7			1	0	2.52367e+06	0	MS/MS	unmatched	C:57.0215@VC(1)WIYYPDGGSL;
WIYYPDGGSL	WIYYPDGGSL	C	V	120	129	86	83	129		10	2		sp|Q8WTS6|SETD7_HUMAN	Q8WTS6	SETD7_HUMAN	SETD7	Histone-lysine N-methyltransferase SETD7			2	0	100512344	0	MS/MS	unmatched
WIYYPDGGSLV	WIYYPDGGSLV	C	G	120	130	86	83	130		11	2		sp|Q8WTS6|SETD7_HUMAN	Q8WTS6	SETD7_HUMAN	SETD7	Histone-lysine N-methyltransferase SETD7			1	0	8665313	0	MS/MS	unmatched
WIYYPDGGSLVG	WIYYPDGGSLVG	C	E	120	131	86	83	131		12	2		sp|Q8WTS6|SETD7_HUMAN	Q8WTS6	SETD7_HUMAN	SETD7	Histone-lysine N-methyltransferase SETD7			1	0	19445740	0	MS/MS	unmatched
WIYYPDGGSLVGE	WIYYPDGGSLVGE	C	V	120	132	86	83	132		13	2		sp|Q8WTS6|SETD7_HUMAN	Q8WTS6	SETD7_HUMAN	SETD7	Histone-lysine N-methyltransferase SETD7			1	0	22150854	0	MS/MS	unmatched
WIYYPDGGSLVGEVN	WIYYPDGGSLVGEVN	C	E	120	134	86	83	134		15	2		sp|Q8WTS6|SETD7_HUMAN	Q8WTS6	SETD7_HUMAN	SETD7	Histone-lysine N-methyltransferase SETD7			1	0	190930944	0	MS/MS	unmatched
IYYPDGGSL	IYYPDGGSL	W	V	121	129	86	83	134		9	2		sp|Q8WTS6|SETD7_HUMAN	Q8WTS6	SETD7_HUMAN	SETD7	Histone-lysine N-methyltransferase SETD7			1	0	212469024	0	MS/MS	unmatched
IYYPDGGSLVG	IYYPDGGSLVG	W	E	121	131	86	83	134		11	2		sp|Q8WTS6|SETD7_HUMAN	Q8WTS6	SETD7_HUMAN	SETD7	Histone-lysine N-methyltransferase SETD7			3	0	21099074	0	MS/MS	unmatched
IYYPDGGSLVGE	IYYPDGGSLVGE	W	V	121	132	86	83	134		12	2		sp|Q8WTS6|SETD7_HUMAN	Q8WTS6	SETD7_HUMAN	SETD7	Histone-lysine N-methyltransferase SETD7			3	0	64512208	0	MS/MS	unmatched
IYYPDGGSLVGEVN	IYYPDGGSLVGEVN	W	E	121	134	86	83	134		14	2		sp|Q8WTS6|SETD7_HUMAN	Q8WTS6	SETD7_HUMAN	SETD7	Histone-lysine N-methyltransferase SETD7			8	0	710023170	0	MS/MS	unmatched
IYYPDGGSLVGEVNEDGEMT	IYYPDGGSLVGEVNEDGEMT	W	G	121	140	86	83	140		20	2		sp|Q8WTS6|SETD7_HUMAN	Q8WTS6	SETD7_HUMAN	SETD7	Histone-lysine N-methyltransferase SETD7			1	0	21732774	0	MS/MS	unmatched
IYYPDGGSLVGEVNEDGEMT	IYYPDGGSLVGEVNEDGEM[15.9949]T	W	G	121	140	86	83	140		20	2	19M(15.9949)	sp|Q8WTS6|SETD7_HUMAN	Q8WTS6	SETD7_HUMAN	SETD7	Histone-lysine N-methyltransferase SETD7			2	0	8491130	0	MS/MS	unmatched	M:15.9949@IYYPDGGSLVGEVNEDGEM(1)T;
IYYPDGGSLVGEVNEDGEMTGE	IYYPDGGSLVGEVNEDGEMTGE	W	K	121	142	86	83	142		22	2		sp|Q8WTS6|SETD7_HUMAN	Q8WTS6	SETD7_HUMAN	SETD7	Histone-lysine N-methyltransferase SETD7			1	0	16357126	0	MS/MS	unmatched
IYYPDGGSLVGEVNEDGEMTGE	IYYPDGGSLVGEVNEDGEM[15.9949]TGE	W	K	121	142	86	83	142		22	2	19M(15.9949)	sp|Q8WTS6|SETD7_HUMAN	Q8WTS6	SETD7_HUMAN	SETD7	Histone-lysine N-methyltransferase SETD7			2	0	8325826	0	MS/MS	unmatched	M:15.9949@IYYPDGGSLVGEVNEDGEM(1)TGE;
YPDGGSLVGEVN	YPDGGSLVGEVN	Y	E	123	134	86	83	142		12	2		sp|Q8WTS6|SETD7_HUMAN	Q8WTS6	SETD7_HUMAN	SETD7	Histone-lysine N-methyltransferase SETD7			8	0	9478236	0	MS/MS	unmatched
PDGGSLVGEVN	PDGGSLVGEVN	Y	E	124	134	86	83	142		11	2		sp|Q8WTS6|SETD7_HUMAN	Q8WTS6	SETD7_HUMAN	SETD7	Histone-lysine N-methyltransferase SETD7			1	0	3208760	0	MS/MS	unmatched
GGSLVGEVNEDGEMT	GGSLVGEVNEDGEMT	D	G	126	140	86	83	142		15	2		sp|Q8WTS6|SETD7_HUMAN	Q8WTS6	SETD7_HUMAN	SETD7	Histone-lysine N-methyltransferase SETD7			3	0	63539520	0	MS/MS	unmatched
GGSLVGEVNEDGEMT	GGSLVGEVNEDGEM[15.9949]T	D	G	126	140	86	83	142		15	2	14M(15.9949)	sp|Q8WTS6|SETD7_HUMAN	Q8WTS6	SETD7_HUMAN	SETD7	Histone-lysine N-methyltransferase SETD7			2	0	31419158	0	MS/MS	unmatched	M:15.9949@GGSLVGEVNEDGEM(1)T;
GGSLVGEVNEDGEMTGE	GGSLVGEVNEDGEMTGE	D	K	126	142	86	83	142		17	2		sp|Q8WTS6|SETD7_HUMAN	Q8WTS6	SETD7_HUMAN	SETD7	Histone-lysine N-methyltransferase SETD7			2	0	28541886	0	MS/MS	unmatched
GGSLVGEVNEDGEMTGE	GGSLVGEVNEDGEM[15.9949]TGE	D	K	126	142	86	83	142		17	2	14M(15.9949)	sp|Q8WTS6|SETD7_HUMAN	Q8WTS6	SETD7_HUMAN	SETD7	Histone-lysine N-methyltransferase SETD7			2	0	4641227	0	MS/MS	unmatched	M:15.9949@GGSLVGEVNEDGEM(1)TGE;
VGEVNEDGEMT	VGEVNEDGEMT	L	G	130	140	86	83	142		11	2		sp|Q8WTS6|SETD7_HUMAN	Q8WTS6	SETD7_HUMAN	SETD7	Histone-lysine N-methyltransferase SETD7			3	0	323179072	0	MS/MS	unmatched
VGEVNEDGEMT	VGEVNEDGEM[15.9949]T	L	G	130	140	86	83	142		11	2	10M(15.9949)	sp|Q8WTS6|SETD7_HUMAN	Q8WTS6	SETD7_HUMAN	SETD7	Histone-lysine N-methyltransferase SETD7			3	0	9597337	0	MS/MS	unmatched	M:15.9949@VGEVNEDGEM(1)T;
VGEVNEDGEMTGE	VGEVNEDGEMTGE	L	K	130	142	86	83	142		13	2		sp|Q8WTS6|SETD7_HUMAN	Q8WTS6	SETD7_HUMAN	SETD7	Histone-lysine N-methyltransferase SETD7			3	0	338658272	0	MS/MS	unmatched
VGEVNEDGEMTGE	VGEVNEDGEM[15.9949]TGE	L	K	130	142	86	83	142		13	2	10M(15.9949)	sp|Q8WTS6|SETD7_HUMAN	Q8WTS6	SETD7_HUMAN	SETD7	Histone-lysine N-methyltransferase SETD7			2	0	138643664	0	MS/MS	unmatched	M:15.9949@VGEVNEDGEM(1)TGE;
VGEVNEDGEMTGEKI	VGEVNEDGEMTGEKI	L	A	130	144	86	83	144		15	2		sp|Q8WTS6|SETD7_HUMAN	Q8WTS6	SETD7_HUMAN	SETD7	Histone-lysine N-methyltransferase SETD7			1	0	3352249	0	MS/MS	unmatched
VGEVNEDGEMTGEKI	VGEVNEDGEM[15.9949]TGEKI	L	A	130	144	86	83	144		15	2	10M(15.9949)	sp|Q8WTS6|SETD7_HUMAN	Q8WTS6	SETD7_HUMAN	SETD7	Histone-lysine N-methyltransferase SETD7			1	0	12670719	0	MS/MS	unmatched	M:15.9949@VGEVNEDGEM(1)TGEKI;
VGEVNEDGEMTGEKIA	VGEVNEDGEM[15.9949]TGEKIA	L	Y	130	145	86	83	145		16	2	10M(15.9949)	sp|Q8WTS6|SETD7_HUMAN	Q8WTS6	SETD7_HUMAN	SETD7	Histone-lysine N-methyltransferase SETD7			1	0	0	0	MS/MS	unmatched	M:15.9949@VGEVNEDGEM(1)TGEKIA;
VGEVNEDGEMTGEKIAY	VGEVNEDGEMTGEKIAY	L	V	130	146	86	83	146		17	2		sp|Q8WTS6|SETD7_HUMAN	Q8WTS6	SETD7_HUMAN	SETD7	Histone-lysine N-methyltransferase SETD7			1	0	7.38138e+06	0	MS/MS	unmatched
VGEVNEDGEMTGEKIAY	VGEVNEDGEM[15.9949]TGEKIAY	L	V	130	146	86	83	146		17	2	10M(15.9949)	sp|Q8WTS6|SETD7_HUMAN	Q8WTS6	SETD7_HUMAN	SETD7	Histone-lysine N-methyltransferase SETD7			2	0	27951502	0	MS/MS	unmatched	M:15.9949@VGEVNEDGEM(1)TGEKIAY;
GEVNEDGEMT	GEVNEDGEM[15.9949]T	V	G	131	140	86	83	146		10	2	9M(15.9949)	sp|Q8WTS6|SETD7_HUMAN	Q8WTS6	SETD7_HUMAN	SETD7	Histone-lysine N-methyltransferase SETD7			1	0	7.7399e+06	0	MS/MS	unmatched	M:15.9949@GEVNEDGEM(1)T;
GEVNEDGEMTGE	GEVNEDGEM[15.9949]TGE	V	K	131	142	86	83	146		12	2	9M(15.9949)	sp|Q8WTS6|SETD7_HUMAN	Q8WTS6	SETD7_HUMAN	SETD7	Histone-lysine N-methyltransferase SETD7			1	0	3.54834e+06	0	MS/MS	unmatched	M:15.9949@GEVNEDGEM(1)TGE;
EVNEDGEMTGE	EVNEDGEMTGE	G	K	132	142	86	83	146		11	2		sp|Q8WTS6|SETD7_HUMAN	Q8WTS6	SETD7_HUMAN	SETD7	Histone-lysine N-methyltransferase SETD7			2	0	21988066	0	MS/MS	unmatched
VNEDGEMTGE	VNEDGEMTGE	E	K	133	142	86	83	146		10	2		sp|Q8WTS6|SETD7_HUMAN	Q8WTS6	SETD7_HUMAN	SETD7	Histone-lysine N-methyltransferase SETD7			2	0	40094188	0	MS/MS	unmatched
VNEDGEMTGE	VNEDGEM[15.9949]TGE	E	K	133	142	86	83	146		10	2	7M(15.9949)	sp|Q8WTS6|SETD7_HUMAN	Q8WTS6	SETD7_HUMAN	SETD7	Histone-lysine N-methyltransferase SETD7			1	0	18173690	0	MS/MS	unmatched	M:15.9949@VNEDGEM(1)TGE;
VNEDGEMTGEKI	VNEDGEM[15.9949]TGEKI	E	A	133	144	86	83	146		12	2	7M(15.9949)	sp|Q8WTS6|SETD7_HUMAN	Q8WTS6	SETD7_HUMAN	SETD7	Histone-lysine N-methyltransferase SETD7			1	0	3905434	0	MS/MS	unmatched	M:15.9949@VNEDGEM(1)TGEKI;
VNEDGEMTGEKIAY	VNEDGEMTGEKIAY	E	V	133	146	86	83	146		14	2		sp|Q8WTS6|SETD7_HUMAN	Q8WTS6	SETD7_HUMAN	SETD7	Histone-lysine N-methyltransferase SETD7			1	0	4.37381e+06	0	MS/MS	unmatched
VNEDGEMTGEKIAY	VNEDGEM[15.9949]TGEKIAY	E	V	133	146	86	83	146		14	2	7M(15.9949)	sp|Q8WTS6|SETD7_HUMAN	Q8WTS6	SETD7_HUMAN	SETD7	Histone-lysine N-methyltransferase SETD7			1	0	19204848	0	MS/MS	unmatched	M:15.9949@VNEDGEM(1)TGEKIAY;
EDGEMTGEK	EDGEMTGEK	N	I	135	143	86	83	146		9	2		sp|Q8WTS6|SETD7_HUMAN	Q8WTS6	SETD7_HUMAN	SETD7	Histone-lysine N-methyltransferase SETD7			1	0	3256282	0	MS/MS	unmatched
EDGEMTGEKI	EDGEMTGEKI	N	A	135	144	86	83	146		10	2		sp|Q8WTS6|SETD7_HUMAN	Q8WTS6	SETD7_HUMAN	SETD7	Histone-lysine N-methyltransferase SETD7			1	0	9974186	0	MS/MS	unmatched
EDGEMTGEKI	EDGEM[15.9949]TGEKI	N	A	135	144	86	83	146		10	2	5M(15.9949)	sp|Q8WTS6|SETD7_HUMAN	Q8WTS6	SETD7_HUMAN	SETD7	Histone-lysine N-methyltransferase SETD7			2	0	38291892	0	MS/MS	unmatched	M:15.9949@EDGEM(1)TGEKI;
EDGEMTGEKIA	EDGEMTGEKIA	N	Y	135	145	86	83	146		11	2		sp|Q8WTS6|SETD7_HUMAN	Q8WTS6	SETD7_HUMAN	SETD7	Histone-lysine N-methyltransferase SETD7			1	0	2.61502e+06	0	MS/MS	unmatched
EDGEMTGEKIA	EDGEM[15.9949]TGEKIA	N	Y	135	145	86	83	146		11	2	5M(15.9949)	sp|Q8WTS6|SETD7_HUMAN	Q8WTS6	SETD7_HUMAN	SETD7	Histone-lysine N-methyltransferase SETD7			3	0	12935544	0	MS/MS	unmatched	M:15.9949@EDGEM(1)TGEKIA;
EDGEMTGEKIAY	EDGEMTGEKIAY	N	V	135	146	86	83	146		12	2		sp|Q8WTS6|SETD7_HUMAN	Q8WTS6	SETD7_HUMAN	SETD7	Histone-lysine N-methyltransferase SETD7			3	0	36555380	0	MS/MS	unmatched
EDGEMTGEKIAY	EDGEM[15.9949]TGEKIAY	N	V	135	146	86	83	146		12	2	5M(15.9949)	sp|Q8WTS6|SETD7_HUMAN	Q8WTS6	SETD7_HUMAN	SETD7	Histone-lysine N-methyltransferase SETD7			3	0	166418688	0	MS/MS	unmatched	M:15.9949@EDGEM(1)TGEKIAY;
GEMTGEKIAY	GEM[15.9949]TGEKIAY	D	V	137	146	86	83	146		10	2	3M(15.9949)	sp|Q8WTS6|SETD7_HUMAN	Q8WTS6	SETD7_HUMAN	SETD7	Histone-lysine N-methyltransferase SETD7			1	0	3.68033e+06	0	MS/MS	unmatched	M:15.9949@GEM(1)TGEKIAY;
TGEKIAY	TGEKIAY	M	V	140	146	86	83	146		7	2		sp|Q8WTS6|SETD7_HUMAN	Q8WTS6	SETD7_HUMAN	SETD7	Histone-lysine N-methyltransferase SETD7			1	0	28551458	0	MS/MS	unmatched
TGEKIAY	TGEK[14.0156]IAY	M	V	140	146	86	83	146		7	2	4K(14.0156)	sp|Q8WTS6|SETD7_HUMAN	Q8WTS6	SETD7_HUMAN	SETD7	Histone-lysine N-methyltransferase SETD7			1	0	16940532	0	MS/MS	unmatched	K:14.0156@TGEK(1)IAY;
GEKIAYVYPDERTALY	GEKIAYVYPDERTALY	T	G	141	156	86	83	156		16	3		sp|Q8WTS6|SETD7_HUMAN	Q8WTS6	SETD7_HUMAN	SETD7	Histone-lysine N-methyltransferase SETD7			2	0	28535792	0	MS/MS	unmatched
GEKIAYVYPDERTALYG	GEKIAYVYPDERTALYG	T	K	141	157	86	83	157		17	3		sp|Q8WTS6|SETD7_HUMAN	Q8WTS6	SETD7_HUMAN	SETD7	Histone-lysine N-methyltransferase SETD7			1	0	6238149	0	MS/MS	unmatched
KIAYVYPDER	KIAYVYPDER	E	T	143	152	86	83	157		10	3		sp|Q8WTS6|SETD7_HUMAN	Q8WTS6	SETD7_HUMAN	SETD7	Histone-lysine N-methyltransferase SETD7			1	0	2328045	0	MS/MS	unmatched
KIAYVYPDERT	KIAYVYPDERT	E	A	143	153	86	83	157		11	3		sp|Q8WTS6|SETD7_HUMAN	Q8WTS6	SETD7_HUMAN	SETD7	Histone-lysine N-methyltransferase SETD7			1	0	6.23421e+06	0	MS/MS	unmatched
KIAYVYPDERTA	KIAYVYPDERTA	E	L	143	154	86	83	157		12	2		sp|Q8WTS6|SETD7_HUMAN	Q8WTS6	SETD7_HUMAN	SETD7	Histone-lysine N-methyltransferase SETD7			1	0	4.02027e+06	0	MS/MS	unmatched
KIAYVYPDERTALY	KIAYVYPDERTALY	E	G	143	156	86	83	157		14	3		sp|Q8WTS6|SETD7_HUMAN	Q8WTS6	SETD7_HUMAN	SETD7	Histone-lysine N-methyltransferase SETD7			3	0	136860288	0	MS/MS	unmatched
KIAYVYPDERTALYG	KIAYVYPDERTALYG	E	K	143	157	86	83	157		15	3		sp|Q8WTS6|SETD7_HUMAN	Q8WTS6	SETD7_HUMAN	SETD7	Histone-lysine N-methyltransferase SETD7			2	0	8811628	0	MS/MS	unmatched
IAYVYPDERTALY	IAYVYPDERTALY	K	G	144	156	86	83	157		13	2		sp|Q8WTS6|SETD7_HUMAN	Q8WTS6	SETD7_HUMAN	SETD7	Histone-lysine N-methyltransferase SETD7			3	0	32509998	0	MS/MS	unmatched
AYVYPDER	AYVYPDER	I	T	145	152	86	83	157		8	2		sp|Q8WTS6|SETD7_HUMAN	Q8WTS6	SETD7_HUMAN	SETD7	Histone-lysine N-methyltransferase SETD7			2	0	8242159	0	MS/MS	unmatched
AYVYPDERTA	AYVYPDERTA	I	L	145	154	86	83	157		10	2		sp|Q8WTS6|SETD7_HUMAN	Q8WTS6	SETD7_HUMAN	SETD7	Histone-lysine N-methyltransferase SETD7			2	0	33213164	0	MS/MS	unmatched
AYVYPDERTAL	AYVYPDERTAL	I	Y	145	155	86	83	157		11	2		sp|Q8WTS6|SETD7_HUMAN	Q8WTS6	SETD7_HUMAN	SETD7	Histone-lysine N-methyltransferase SETD7			2	0	10851119	0	MS/MS	unmatched
AYVYPDERTALY	AYVYPDERTALY	I	G	145	156	86	83	157		12	2		sp|Q8WTS6|SETD7_HUMAN	Q8WTS6	SETD7_HUMAN	SETD7	Histone-lysine N-methyltransferase SETD7			5	0	484041440	0	MS/MS	unmatched
AYVYPDERTALYG	AYVYPDERTALYG	I	K	145	157	86	83	157		13	2		sp|Q8WTS6|SETD7_HUMAN	Q8WTS6	SETD7_HUMAN	SETD7	Histone-lysine N-methyltransferase SETD7			4	0	55671112	0	MS/MS	unmatched
AYVYPDERTALYGK	AYVYPDERTALYGK	I	F	145	158	86	83	158		14	3		sp|Q8WTS6|SETD7_HUMAN	Q8WTS6	SETD7_HUMAN	SETD7	Histone-lysine N-methyltransferase SETD7			1	0	8.15155e+06	0	MS/MS	unmatched
YVYPDER	YVYPDER	A	T	146	152	86	83	158		7	2		sp|Q8WTS6|SETD7_HUMAN	Q8WTS6	SETD7_HUMAN	SETD7	Histone-lysine N-methyltransferase SETD7			3	0	15016111	0	MS/MS	unmatched
YVYPDERT	YVYPDERT	A	A	146	153	86	83	158		8	2		sp|Q8WTS6|SETD7_HUMAN	Q8WTS6	SETD7_HUMAN	SETD7	Histone-lysine N-methyltransferase SETD7			3	0	122386320	0	MS/MS	unmatched
YVYPDERTA	YVYPDERTA	A	L	146	154	86	83	158		9	2		sp|Q8WTS6|SETD7_HUMAN	Q8WTS6	SETD7_HUMAN	SETD7	Histone-lysine N-methyltransferase SETD7			3	0	55453100	0	MS/MS	unmatched
YVYPDERTALY	YVYPDERTALY	A	G	146	156	86	83	158		11	2		sp|Q8WTS6|SETD7_HUMAN	Q8WTS6	SETD7_HUMAN	SETD7	Histone-lysine N-methyltransferase SETD7			9	0	690515260	0	MS/MS	unmatched
YVYPDERTALYG	YVYPDERTALYG	A	K	146	157	86	83	158		12	2		sp|Q8WTS6|SETD7_HUMAN	Q8WTS6	SETD7_HUMAN	SETD7	Histone-lysine N-methyltransferase SETD7			3	0	111002848	0	MS/MS	unmatched
YVYPDERTALYGK	YVYPDERTALYGK	A	F	146	158	86	83	158		13	3		sp|Q8WTS6|SETD7_HUMAN	Q8WTS6	SETD7_HUMAN	SETD7	Histone-lysine N-methyltransferase SETD7			1	0	3.95089e+06	0	MS/MS	unmatched					0	1.18628e+11
VYPDERT	VYPDERT	Y	A	147	153	86	83	158		7	2		sp|Q8WTS6|SETD7_HUMAN	Q8WTS6	SETD7_HUMAN	SETD7	Histone-lysine N-methyltransferase SETD7			4	0	102033152	0	MS/MS	unmatched
VYPDERTA	VYPDERTA	Y	L	147	154	86	83	158		8	2		sp|Q8WTS6|SETD7_HUMAN	Q8WTS6	SETD7_HUMAN	SETD7	Histone-lysine N-methyltransferase SETD7			2	0	396076608	0	MS/MS	unmatched
VYPDERTAL	VYPDERTAL	Y	Y	147	155	86	83	158		9	2		sp|Q8WTS6|SETD7_HUMAN	Q8WTS6	SETD7_HUMAN	SETD7	Histone-lysine N-methyltransferase SETD7			8	0	104140728	0	MS/MS	unmatched
VYPDERTALY	VYPDERTALY	Y	G	147	156	86	83	158		10	2		sp|Q8WTS6|SETD7_HUMAN	Q8WTS6	SETD7_HUMAN	SETD7	Histone-lysine N-methyltransferase SETD7			36	0	4706113000	0	MS/MS	unmatched
VYPDERTALYG	VYPDERTALYG	Y	K	147	157	86	83	158		11	2		sp|Q8WTS6|SETD7_HUMAN	Q8WTS6	SETD7_HUMAN	SETD7	Histone-lysine N-methyltransferase SETD7			19	0	509690464	0	MS/MS	unmatched
VYPDERTALYGK	VYPDERTALYGK	Y	F	147	158	86	83	158		12	3		sp|Q8WTS6|SETD7_HUMAN	Q8WTS6	SETD7_HUMAN	SETD7	Histone-lysine N-methyltransferase SETD7			5	0	20212428	0	MS/MS	unmatched
YPDERTALY	YPDERTALY	V	G	148	156	86	83	158		9	2		sp|Q8WTS6|SETD7_HUMAN	Q8WTS6	SETD7_HUMAN	SETD7	Histone-lysine N-methyltransferase SETD7			7	0	9018422	0	MS/MS	unmatched
PDERTALY	PDERTALY	Y	G	149	156	86	83	158		8	2		sp|Q8WTS6|SETD7_HUMAN	Q8WTS6	SETD7_HUMAN	SETD7	Histone-lysine N-methyltransferase SETD7			14	0	51606820	0	MS/MS	unmatched
GKFIDGEMIE	GKFIDGEM[15.9949]IE	Y	G	157	166	86	83	166		10	2	8M(15.9949)	sp|Q8WTS6|SETD7_HUMAN	Q8WTS6	SETD7_HUMAN	SETD7	Histone-lysine N-methyltransferase SETD7			2	0	50208436	0	MS/MS	unmatched	M:15.9949@GKFIDGEM(1)IE;
GKFIDGEMIEG	GKFIDGEMIEG	Y	K	157	167	86	83	167		11	2		sp|Q8WTS6|SETD7_HUMAN	Q8WTS6	SETD7_HUMAN	SETD7	Histone-lysine N-methyltransferase SETD7			4	0	131106464	0	MS/MS	unmatched
GKFIDGEMIEG	GKFIDGEM[15.9949]IEG	Y	K	157	167	86	83	167		11	2	8M(15.9949)	sp|Q8WTS6|SETD7_HUMAN	Q8WTS6	SETD7_HUMAN	SETD7	Histone-lysine N-methyltransferase SETD7			5	0	48043124	0	MS/MS	unmatched	M:15.9949@GKFIDGEM(1)IEG;
GKFIDGEMIEGK	GKFIDGEMIEGK	Y	L	157	168	86	83	168		12	2,3		sp|Q8WTS6|SETD7_HUMAN	Q8WTS6	SETD7_HUMAN	SETD7	Histone-lysine N-methyltransferase SETD7			9	0	2743068160	0	MS/MS	unmatched
GKFIDGEMIEGK	GKFIDGEM[15.9949]IEGK	Y	L	157	168	86	83	168		12	2,3	8M(15.9949)	sp|Q8WTS6|SETD7_HUMAN	Q8WTS6	SETD7_HUMAN	SETD7	Histone-lysine N-methyltransferase SETD7			14	0	1836944000	0	MS/MS	unmatched	M:15.9949@GKFIDGEM(1)IEGK;
GKFIDGEMIEGKL	GKFIDGEM[15.9949]IEGKL	Y	A	157	169	86	83	169		13	3	8M(15.9949)	sp|Q8WTS6|SETD7_HUMAN	Q8WTS6	SETD7_HUMAN	SETD7	Histone-lysine N-methyltransferase SETD7			1	0	8920906	0	MS/MS	unmatched	M:15.9949@GKFIDGEM(1)IEGKL;
GKFIDGEMIEGKLA	GKFIDGEMIEGKLA	Y	T	157	170	86	83	170		14	3		sp|Q8WTS6|SETD7_HUMAN	Q8WTS6	SETD7_HUMAN	SETD7	Histone-lysine N-methyltransferase SETD7			1	0	3.12584e+06	0	MS/MS	unmatched
GKFIDGEMIEGKLA	GKFIDGEM[15.9949]IEGKLA	Y	T	157	170	86	83	170		14	3	8M(15.9949)	sp|Q8WTS6|SETD7_HUMAN	Q8WTS6	SETD7_HUMAN	SETD7	Histone-lysine N-methyltransferase SETD7			1	0	16242356	0	MS/MS	unmatched	M:15.9949@GKFIDGEM(1)IEGKLA;
KFIDGEMIE	KFIDGEM[15.9949]IE	G	G	158	166	86	83	170		9	2	7M(15.9949)	sp|Q8WTS6|SETD7_HUMAN	Q8WTS6	SETD7_HUMAN	SETD7	Histone-lysine N-methyltransferase SETD7			1	0	6018443	0	MS/MS	unmatched	M:15.9949@KFIDGEM(1)IE;
KFIDGEMIEG	KFIDGEM[15.9949]IEG	G	K	158	167	86	83	170		10	2	7M(15.9949)	sp|Q8WTS6|SETD7_HUMAN	Q8WTS6	SETD7_HUMAN	SETD7	Histone-lysine N-methyltransferase SETD7			1	0	19279380	0	MS/MS	unmatched	M:15.9949@KFIDGEM(1)IEG;
KFIDGEMIEGK	KFIDGEMIEGK	G	L	158	168	86	83	170		11	2,3		sp|Q8WTS6|SETD7_HUMAN	Q8WTS6	SETD7_HUMAN	SETD7	Histone-lysine N-methyltransferase SETD7			4	0	873769090	0	MS/MS	unmatched
KFIDGEMIEGK	KFIDGEM[15.9949]IEGK	G	L	158	168	86	83	170		11	3	7M(15.9949)	sp|Q8WTS6|SETD7_HUMAN	Q8WTS6	SETD7_HUMAN	SETD7	Histone-lysine N-methyltransferase SETD7			8	0	405597568	0	MS/MS	unmatched	M:15.9949@KFIDGEM(1)IEGK;
KFIDGEMIEGKL	KFIDGEM[15.9949]IEGKL	G	A	158	169	86	83	170		12	3	7M(15.9949)	sp|Q8WTS6|SETD7_HUMAN	Q8WTS6	SETD7_HUMAN	SETD7	Histone-lysine N-methyltransferase SETD7			1	0	4.06703e+06	0	MS/MS	unmatched	M:15.9949@KFIDGEM(1)IEGKL;
FIDGEMIEG	FIDGEM[15.9949]IEG	K	K	159	167	86	83	170		9	2	6M(15.9949)	sp|Q8WTS6|SETD7_HUMAN	Q8WTS6	SETD7_HUMAN	SETD7	Histone-lysine N-methyltransferase SETD7			2	0	11692024	0	MS/MS	unmatched	M:15.9949@FIDGEM(1)IEG;
FIDGEMIEGK	FIDGEMIEGK	K	L	159	168	86	83	170		10	2		sp|Q8WTS6|SETD7_HUMAN	Q8WTS6	SETD7_HUMAN	SETD7	Histone-lysine N-methyltransferase SETD7			35	0	9524373500	0	MS/MS	unmatched
FIDGEMIEGK	FIDGEM[15.9949]IEGK	K	L	159	168	86	83	170		10	2	6M(15.9949)	sp|Q8WTS6|SETD7_HUMAN	Q8WTS6	SETD7_HUMAN	SETD7	Histone-lysine N-methyltransferase SETD7			22	0	2682053380	0	MS/MS	unmatched	M:15.9949@FIDGEM(1)IEGK;
FIDGEMIEGKL	FIDGEMIEGKL	K	A	159	169	86	83	170		11	2		sp|Q8WTS6|SETD7_HUMAN	Q8WTS6	SETD7_HUMAN	SETD7	Histone-lysine N-methyltransferase SETD7			3	0	61701652	0	MS/MS	unmatched
FIDGEMIEGKL	FIDGEM[15.9949]IEGKL	K	A	159	169	86	83	170		11	2	6M(15.9949)	sp|Q8WTS6|SETD7_HUMAN	Q8WTS6	SETD7_HUMAN	SETD7	Histone-lysine N-methyltransferase SETD7			4	0	44952472	0	MS/MS	unmatched	M:15.9949@FIDGEM(1)IEGKL;
FIDGEMIEGKLA	FIDGEMIEGKLA	K	T	159	170	86	83	170		12	2		sp|Q8WTS6|SETD7_HUMAN	Q8WTS6	SETD7_HUMAN	SETD7	Histone-lysine N-methyltransferase SETD7			3	0	48014204	0	MS/MS	unmatched
FIDGEMIEGKLA	FIDGEM[15.9949]IEGKLA	K	T	159	170	86	83	170		12	2	6M(15.9949)	sp|Q8WTS6|SETD7_HUMAN	Q8WTS6	SETD7_HUMAN	SETD7	Histone-lysine N-methyltransferase SETD7			4	0	31098696	0	MS/MS	unmatched	M:15.9949@FIDGEM(1)IEGKLA;
IDGEMIEGK	IDGEMIEGK	F	L	160	168	86	83	170		9	2		sp|Q8WTS6|SETD7_HUMAN	Q8WTS6	SETD7_HUMAN	SETD7	Histone-lysine N-methyltransferase SETD7			9	0	2597487360	0	MS/MS	unmatched
IDGEMIEGK	IDGEM[15.9949]IEGK	F	L	160	168	86	83	170		9	2	5M(15.9949)	sp|Q8WTS6|SETD7_HUMAN	Q8WTS6	SETD7_HUMAN	SETD7	Histone-lysine N-methyltransferase SETD7			12	0	406107680	0	MS/MS	unmatched	M:15.9949@IDGEM(1)IEGK;
IDGEMIEGKL	IDGEMIEGKL	F	A	160	169	86	83	170		10	2		sp|Q8WTS6|SETD7_HUMAN	Q8WTS6	SETD7_HUMAN	SETD7	Histone-lysine N-methyltransferase SETD7			3	0	62620532	0	MS/MS	unmatched
IDGEMIEGKL	IDGEM[15.9949]IEGKL	F	A	160	169	86	83	170		10	2	5M(15.9949)	sp|Q8WTS6|SETD7_HUMAN	Q8WTS6	SETD7_HUMAN	SETD7	Histone-lysine N-methyltransferase SETD7			2	0	9572970	0	MS/MS	unmatched	M:15.9949@IDGEM(1)IEGKL;
IDGEMIEGKLA	IDGEMIEGKLA	F	T	160	170	86	83	170		11	2		sp|Q8WTS6|SETD7_HUMAN	Q8WTS6	SETD7_HUMAN	SETD7	Histone-lysine N-methyltransferase SETD7			2	0	28094894	0	MS/MS	unmatched
IDGEMIEGKLA	IDGEM[15.9949]IEGKLA	F	T	160	170	86	83	170		11	2	5M(15.9949)	sp|Q8WTS6|SETD7_HUMAN	Q8WTS6	SETD7_HUMAN	SETD7	Histone-lysine N-methyltransferase SETD7			3	0	8257698	0	MS/MS	unmatched	M:15.9949@IDGEM(1)IEGKLA;
GEMIEGK	GEM[15.9949]IEGK	D	L	162	168	86	83	170	88	7	2	3M(15.9949)	sp|Q8WTS6|SETD7_HUMAN	Q8WTS6	SETD7_HUMAN	SETD7	Histone-lysine N-methyltransferase SETD7			1	0	11710706	0	MS/MS	unmatched	M:15.9949@GEM(1)IEGK;
TLMSTEEGRPH	TLMSTEEGRPH	A	F	171	181	87	171	181		11	3		sp|Q8WTS6|SETD7_HUMAN	Q8WTS6	SETD7_HUMAN	SETD7	Histone-lysine N-methyltransferase SETD7			1	0	2233789	0	MS/MS	unmatched
MSTEEGRPH	MSTEEGRPH	L	F	173	181	87	171	181		9	2		sp|Q8WTS6|SETD7_HUMAN	Q8WTS6	SETD7_HUMAN	SETD7	Histone-lysine N-methyltransferase SETD7			3	0	671809660	0	MS/MS	unmatched
MSTEEGRPHFE	MSTEEGRPHFE	L	L	173	183	87	171	183		11	3		sp|Q8WTS6|SETD7_HUMAN	Q8WTS6	SETD7_HUMAN	SETD7	Histone-lysine N-methyltransferase SETD7			3	0	6.01266e+06	0	MS/MS	unmatched
MSTEEGRPHFE	M[15.9949]STEEGRPHFE	L	L	173	183	87	171	183		11	3	1M(15.9949)	sp|Q8WTS6|SETD7_HUMAN	Q8WTS6	SETD7_HUMAN	SETD7	Histone-lysine N-methyltransferase SETD7			4	0	63833276	0	MS/MS	unmatched	M:15.9949@M(1)STEEGRPHFE;
MSTEEGRPHFELMPGN	M[15.9949]STEEGRPHFELMPGN	L	S	173	188	87	171	188		16	3	1M(15.9949)	sp|Q8WTS6|SETD7_HUMAN	Q8WTS6	SETD7_HUMAN	SETD7	Histone-lysine N-methyltransferase SETD7			2	0	5.9672e+06	0	MS/MS	unmatched	M:15.9949@M(1)STEEGRPHFELMPGN;
MSTEEGRPHFELMPGNSVY	M[15.9949]STEEGRPHFELM[15.9949]PGNSVY	L	H	173	191	87	171	191		19	3	13M(15.9949),1M(15.9949)	sp|Q8WTS6|SETD7_HUMAN	Q8WTS6	SETD7_HUMAN	SETD7	Histone-lysine N-methyltransferase SETD7			1	0	3086862	0	MS/MS	unmatched	M:15.9949@M(1)STEEGRPHFELM(1)PGNSVY;
STEEGRPH	STEEGRPH	M	F	174	181	87	171	191		8	2		sp|Q8WTS6|SETD7_HUMAN	Q8WTS6	SETD7_HUMAN	SETD7	Histone-lysine N-methyltransferase SETD7			44	0	265484688	0	MS/MS	unmatched
STEEGRPHFE	STEEGRPHFE	M	L	174	183	87	171	191		10	2,3		sp|Q8WTS6|SETD7_HUMAN	Q8WTS6	SETD7_HUMAN	SETD7	Histone-lysine N-methyltransferase SETD7			6	0	692566910	0	MS/MS	unmatched
STEEGRPHFELMPGN	STEEGRPHFELMPGN	M	S	174	188	87	171	191		15	3		sp|Q8WTS6|SETD7_HUMAN	Q8WTS6	SETD7_HUMAN	SETD7	Histone-lysine N-methyltransferase SETD7			4	0	32446550	0	MS/MS	unmatched
STEEGRPHFELMPGN	STEEGRPHFELM[15.9949]PGN	M	S	174	188	87	171	191		15	3	12M(15.9949)	sp|Q8WTS6|SETD7_HUMAN	Q8WTS6	SETD7_HUMAN	SETD7	Histone-lysine N-methyltransferase SETD7			5	0	17777472	0	MS/MS	unmatched	M:15.9949@STEEGRPHFELM(1)PGN;
STEEGRPHFELMPGNS	STEEGRPHFELMPGNS	M	V	174	189	87	171	191		16	3		sp|Q8WTS6|SETD7_HUMAN	Q8WTS6	SETD7_HUMAN	SETD7	Histone-lysine N-methyltransferase SETD7			3	0	10630089	0	MS/MS	unmatched
STEEGRPHFELMPGNS	STEEGRPHFELM[15.9949]PGNS	M	V	174	189	87	171	191		16	3	12M(15.9949)	sp|Q8WTS6|SETD7_HUMAN	Q8WTS6	SETD7_HUMAN	SETD7	Histone-lysine N-methyltransferase SETD7			3	0	11446215	0	MS/MS	unmatched	M:15.9949@STEEGRPHFELM(1)PGNS;
STEEGRPHFELMPGNSVY	STEEGRPHFELMPGNSVY	M	H	174	191	87	171	191		18	3		sp|Q8WTS6|SETD7_HUMAN	Q8WTS6	SETD7_HUMAN	SETD7	Histone-lysine N-methyltransferase SETD7			1	0	6678678	0	MS/MS	unmatched
STEEGRPHFELMPGNSVY	STEEGRPHFELM[15.9949]PGNSVY	M	H	174	191	87	171	191		18	3	12M(15.9949)	sp|Q8WTS6|SETD7_HUMAN	Q8WTS6	SETD7_HUMAN	SETD7	Histone-lysine N-methyltransferase SETD7			4	0	12577798	0	MS/MS	unmatched	M:15.9949@STEEGRPHFELM(1)PGNSVY;
TEEGRPHFE	TEEGRPHFE	S	L	175	183	87	171	191		9	2		sp|Q8WTS6|SETD7_HUMAN	Q8WTS6	SETD7_HUMAN	SETD7	Histone-lysine N-methyltransferase SETD7			2	0	19120618	0	MS/MS	unmatched
EEGRPHFE	EEGRPHFE	T	L	176	183	87	171	191		8	2		sp|Q8WTS6|SETD7_HUMAN	Q8WTS6	SETD7_HUMAN	SETD7	Histone-lysine N-methyltransferase SETD7			3	0	62598028	0	MS/MS	unmatched
EEGRPHFELMPGN	EEGRPHFELMPGN	T	S	176	188	87	171	191		13	3		sp|Q8WTS6|SETD7_HUMAN	Q8WTS6	SETD7_HUMAN	SETD7	Histone-lysine N-methyltransferase SETD7			2	0	2.51893e+06	0	MS/MS	unmatched
EEGRPHFELMPGN	EEGRPHFELM[15.9949]PGN	T	S	176	188	87	171	191		13	3	10M(15.9949)	sp|Q8WTS6|SETD7_HUMAN	Q8WTS6	SETD7_HUMAN	SETD7	Histone-lysine N-methyltransferase SETD7			1	0	4152006	0	MS/MS	unmatched	M:15.9949@EEGRPHFELM(1)PGN;
EGRPHFE	EGRPHFE	E	L	177	183	87	171	191		7	2		sp|Q8WTS6|SETD7_HUMAN	Q8WTS6	SETD7_HUMAN	SETD7	Histone-lysine N-methyltransferase SETD7			2	0	22821016	0	MS/MS	unmatched
FELMPGNSVY	FELMPGNSVY	H	H	182	191	87	171	191		10	2		sp|Q8WTS6|SETD7_HUMAN	Q8WTS6	SETD7_HUMAN	SETD7	Histone-lysine N-methyltransferase SETD7			1	0	464397568	0	MS/MS	unmatched
FELMPGNSVY	FELM[15.9949]PGNSVY	H	H	182	191	87	171	191		10	2	4M(15.9949)	sp|Q8WTS6|SETD7_HUMAN	Q8WTS6	SETD7_HUMAN	SETD7	Histone-lysine N-methyltransferase SETD7			6	0	71659624	0	MS/MS	unmatched	M:15.9949@FELM(1)PGNSVY;
FELMPGNSVYH	FELMPGNSVYH	H	F	182	192	87	171	192		11	2		sp|Q8WTS6|SETD7_HUMAN	Q8WTS6	SETD7_HUMAN	SETD7	Histone-lysine N-methyltransferase SETD7			2	0	6.63906e+06	0	MS/MS	unmatched
FELMPGNSVYH	FELM[15.9949]PGNSVYH	H	F	182	192	87	171	192		11	2	4M(15.9949)	sp|Q8WTS6|SETD7_HUMAN	Q8WTS6	SETD7_HUMAN	SETD7	Histone-lysine N-methyltransferase SETD7			1	0	2.55463e+06	0	MS/MS	unmatched	M:15.9949@FELM(1)PGNSVYH;
LMPGNSVYH	LMPGNSVYH	E	F	184	192	87	171	192		9	2		sp|Q8WTS6|SETD7_HUMAN	Q8WTS6	SETD7_HUMAN	SETD7	Histone-lysine N-methyltransferase SETD7			1	0	5719297	0	MS/MS	unmatched
LMPGNSVYHF	LM[15.9949]PGNSVYHF	E	D	184	193	87	171	193		10	2	2M(15.9949)	sp|Q8WTS6|SETD7_HUMAN	Q8WTS6	SETD7_HUMAN	SETD7	Histone-lysine N-methyltransferase SETD7			1	0	3.89096e+06	0	MS/MS	unmatched	M:15.9949@LM(1)PGNSVYHF;
SVYHFDK	SVYHFDK	N	S	189	195	87	171	195		7	2		sp|Q8WTS6|SETD7_HUMAN	Q8WTS6	SETD7_HUMAN	SETD7	Histone-lysine N-methyltransferase SETD7			1	0	4350990	0	MS/MS	unmatched
SVYHFDKS	SVYHFDKS	N	T	189	196	87	171	196		8	2		sp|Q8WTS6|SETD7_HUMAN	Q8WTS6	SETD7_HUMAN	SETD7	Histone-lysine N-methyltransferase SETD7			2	0	31322566	0	MS/MS	unmatched
VYHFDKS	VYHFDKS	S	T	190	196	87	171	196		7	2		sp|Q8WTS6|SETD7_HUMAN	Q8WTS6	SETD7_HUMAN	SETD7	Histone-lysine N-methyltransferase SETD7			4	0	386533440	0	MS/MS	unmatched
HFDKSTSSC	HFDKSTSSC[57.0215]	Y	I	192	200	87	171	200		9	2	9C(57.0215)	sp|Q8WTS6|SETD7_HUMAN	Q8WTS6	SETD7_HUMAN	SETD7	Histone-lysine N-methyltransferase SETD7			1	0	4.41433e+06	0	MS/MS	unmatched	C:57.0215@HFDKSTSSC(1);
HFDKSTSSCIS	HFDKSTSSC[57.0215]IS	Y	T	192	202	87	171	202		11	2	9C(57.0215)	sp|Q8WTS6|SETD7_HUMAN	Q8WTS6	SETD7_HUMAN	SETD7	Histone-lysine N-methyltransferase SETD7			3	0	7.7648e+06	0	MS/MS	unmatched	C:57.0215@HFDKSTSSC(1)IS;
HFDKSTSSCISTN	HFDKSTSSC[57.0215]ISTN	Y	A	192	204	87	171	204		13	2,3	9C(57.0215)	sp|Q8WTS6|SETD7_HUMAN	Q8WTS6	SETD7_HUMAN	SETD7	Histone-lysine N-methyltransferase SETD7			3	0	23367004	0	MS/MS	unmatched	C:57.0215@HFDKSTSSC(1)ISTN;
DKSTSSCIS	DKSTSSC[57.0215]IS	F	T	194	202	87	171	204		9	2	7C(57.0215)	sp|Q8WTS6|SETD7_HUMAN	Q8WTS6	SETD7_HUMAN	SETD7	Histone-lysine N-methyltransferase SETD7			1	0	4.24798e+06	0	MS/MS	unmatched	C:57.0215@DKSTSSC(1)IS;
DKSTSSCISTN	DKSTSSC[57.0215]ISTN	F	A	194	204	87	171	204		11	2	7C(57.0215)	sp|Q8WTS6|SETD7_HUMAN	Q8WTS6	SETD7_HUMAN	SETD7	Histone-lysine N-methyltransferase SETD7			2	0	10411223	0	MS/MS	unmatched	C:57.0215@DKSTSSC(1)ISTN;
KSTSSCISTN	KSTSSC[57.0215]ISTN	D	A	195	204	87	171	204		10	2	6C(57.0215)	sp|Q8WTS6|SETD7_HUMAN	Q8WTS6	SETD7_HUMAN	SETD7	Histone-lysine N-methyltransferase SETD7			1	0	1901721	0	MS/MS	unmatched	C:57.0215@KSTSSC(1)ISTN;
TNALLPDPY	TNALLPDPY	S	E	203	211	87	171	211		9	2		sp|Q8WTS6|SETD7_HUMAN	Q8WTS6	SETD7_HUMAN	SETD7	Histone-lysine N-methyltransferase SETD7			1	0	2355414	0	MS/MS	unmatched
TNALLPDPYESE	TNALLPDPYESE	S	R	203	214	87	171	214		12	2		sp|Q8WTS6|SETD7_HUMAN	Q8WTS6	SETD7_HUMAN	SETD7	Histone-lysine N-methyltransferase SETD7			5	0	45935780	0	MS/MS	unmatched
TNALLPDPYESERVY	TNALLPDPYESERVY	S	V	203	217	87	171	217		15	2		sp|Q8WTS6|SETD7_HUMAN	Q8WTS6	SETD7_HUMAN	SETD7	Histone-lysine N-methyltransferase SETD7			5	0	63678716	0	MS/MS	unmatched
TNALLPDPYESERVYVA	TNALLPDPYESERVYVA	S	E	203	219	87	171	219		17	2		sp|Q8WTS6|SETD7_HUMAN	Q8WTS6	SETD7_HUMAN	SETD7	Histone-lysine N-methyltransferase SETD7			3	0	12287310	0	MS/MS	unmatched
TNALLPDPYESERVYVAE	TNALLPDPYESERVYVAE	S	S	203	220	87	171	220		18	2		sp|Q8WTS6|SETD7_HUMAN	Q8WTS6	SETD7_HUMAN	SETD7	Histone-lysine N-methyltransferase SETD7			2	0	3.71901e+06	0	MS/MS	unmatched
NALLPDPYESE	NALLPDPYESE	T	R	204	214	87	171	220		11	2		sp|Q8WTS6|SETD7_HUMAN	Q8WTS6	SETD7_HUMAN	SETD7	Histone-lysine N-methyltransferase SETD7			1	0	8806575	0	MS/MS	unmatched
NALLPDPYESERVY	NALLPDPYESERVY	T	V	204	217	87	171	220		14	2		sp|Q8WTS6|SETD7_HUMAN	Q8WTS6	SETD7_HUMAN	SETD7	Histone-lysine N-methyltransferase SETD7			3	0	10640626	0	MS/MS	unmatched
ALLPDPYESE	ALLPDPYESE	N	R	205	214	87	171	220		10	2		sp|Q8WTS6|SETD7_HUMAN	Q8WTS6	SETD7_HUMAN	SETD7	Histone-lysine N-methyltransferase SETD7			14	0	1166281340	0	MS/MS	unmatched
ALLPDPYESER	ALLPDPYESER	N	V	205	215	87	171	220		11	2		sp|Q8WTS6|SETD7_HUMAN	Q8WTS6	SETD7_HUMAN	SETD7	Histone-lysine N-methyltransferase SETD7			3	0	10213856	0	MS/MS	unmatched
ALLPDPYESERV	ALLPDPYESERV	N	Y	205	216	87	171	220		12	2		sp|Q8WTS6|SETD7_HUMAN	Q8WTS6	SETD7_HUMAN	SETD7	Histone-lysine N-methyltransferase SETD7			2	0	4956470	0	MS/MS	unmatched
ALLPDPYESERVY	ALLPDPYESERVY	N	V	205	217	87	171	220		13	2		sp|Q8WTS6|SETD7_HUMAN	Q8WTS6	SETD7_HUMAN	SETD7	Histone-lysine N-methyltransferase SETD7			17	0	2768670980	0	MS/MS	unmatched
ALLPDPYESERVYVA	ALLPDPYESERVYVA	N	E	205	219	87	171	220		15	2,3		sp|Q8WTS6|SETD7_HUMAN	Q8WTS6	SETD7_HUMAN	SETD7	Histone-lysine N-methyltransferase SETD7			6	0	424654272	0	MS/MS	unmatched
ALLPDPYESERVYVAE	ALLPDPYESERVYVAE	N	S	205	220	87	171	220		16	2		sp|Q8WTS6|SETD7_HUMAN	Q8WTS6	SETD7_HUMAN	SETD7	Histone-lysine N-methyltransferase SETD7			4	0	120390552	0	MS/MS	unmatched
LLPDPYESE	LLPDPYESE	A	R	206	214	87	171	220		9	2		sp|Q8WTS6|SETD7_HUMAN	Q8WTS6	SETD7_HUMAN	SETD7	Histone-lysine N-methyltransferase SETD7			4	0	22882904	0	MS/MS	unmatched
LLPDPYESERVY	LLPDPYESERVY	A	V	206	217	87	171	220		12	2		sp|Q8WTS6|SETD7_HUMAN	Q8WTS6	SETD7_HUMAN	SETD7	Histone-lysine N-methyltransferase SETD7			3	0	138660144	0	MS/MS	unmatched
LLPDPYESERVYVA	LLPDPYESERVYVA	A	E	206	219	87	171	220		14	2		sp|Q8WTS6|SETD7_HUMAN	Q8WTS6	SETD7_HUMAN	SETD7	Histone-lysine N-methyltransferase SETD7			3	0	31086998	0	MS/MS	unmatched
LLPDPYESERVYVAE	LLPDPYESERVYVAE	A	S	206	220	87	171	220		15	2		sp|Q8WTS6|SETD7_HUMAN	Q8WTS6	SETD7_HUMAN	SETD7	Histone-lysine N-methyltransferase SETD7			2	0	10502749	0	MS/MS	unmatched
LPDPYESERVY	LPDPYESERVY	L	V	207	217	87	171	220		11	2		sp|Q8WTS6|SETD7_HUMAN	Q8WTS6	SETD7_HUMAN	SETD7	Histone-lysine N-methyltransferase SETD7			3	0	6.70103e+06	0	MS/MS	unmatched
PDPYESERVY	PDPYESERVY	L	V	208	217	87	171	220		10	2		sp|Q8WTS6|SETD7_HUMAN	Q8WTS6	SETD7_HUMAN	SETD7	Histone-lysine N-methyltransferase SETD7			2	0	4.543e+06	0	MS/MS	unmatched
PYESERVY	PYESERVY	D	V	210	217	87	171	220		8	2		sp|Q8WTS6|SETD7_HUMAN	Q8WTS6	SETD7_HUMAN	SETD7	Histone-lysine N-methyltransferase SETD7			3	0	149712784	0	MS/MS	unmatched
PYESERVYVA	PYESERVYVA	D	E	210	219	87	171	220		10	2		sp|Q8WTS6|SETD7_HUMAN	Q8WTS6	SETD7_HUMAN	SETD7	Histone-lysine N-methyltransferase SETD7			2	0	42096356	0	MS/MS	unmatched
PYESERVYVAE	PYESERVYVAE	D	S	210	220	87	171	220		11	2		sp|Q8WTS6|SETD7_HUMAN	Q8WTS6	SETD7_HUMAN	SETD7	Histone-lysine N-methyltransferase SETD7			1	0	7139850	0	MS/MS	unmatched
ESERVYVA	ESERVYVA	Y	E	212	219	87	171	220		8	2		sp|Q8WTS6|SETD7_HUMAN	Q8WTS6	SETD7_HUMAN	SETD7	Histone-lysine N-methyltransferase SETD7			2	0	220770496	0	MS/MS	unmatched
ESERVYVAE	ESERVYVAE	Y	S	212	220	87	171	220	50	9	2		sp|Q8WTS6|SETD7_HUMAN	Q8WTS6	SETD7_HUMAN	SETD7	Histone-lysine N-methyltransferase SETD7			2	0	21037764	0	MS/MS	unmatched
ESLISSAGEGLFSK	ESLISSAGEGLFSK	A	V	220	233	88	220	233		14	2		sp|Q8WTS6|SETD7_HUMAN	Q8WTS6	SETD7_HUMAN	SETD7	Histone-lysine N-methyltransferase SETD7			1	0	3.63319e+06	0	MS/MS	unmatched
SLISSAGEGLFSK	SLISSAGEGLFSK	E	V	221	233	88	220	233		13	2		sp|Q8WTS6|SETD7_HUMAN	Q8WTS6	SETD7_HUMAN	SETD7	Histone-lysine N-methyltransferase SETD7			2	0	4380546	0	MS/MS	unmatched
ISSAGEGLFSK	ISSAGEGLFSK	L	V	223	233	88	220	233		11	2		sp|Q8WTS6|SETD7_HUMAN	Q8WTS6	SETD7_HUMAN	SETD7	Histone-lysine N-methyltransferase SETD7			4	0	73311624	0	MS/MS	unmatched
ISSAGEGLFSKV	ISSAGEGLFSKV	L	A	223	234	88	220	234		12	2		sp|Q8WTS6|SETD7_HUMAN	Q8WTS6	SETD7_HUMAN	SETD7	Histone-lysine N-methyltransferase SETD7			1	0	6999706	0	MS/MS	unmatched
SAGEGLFSK	SAGEGLFSK	S	V	225	233	88	220	234		9	2		sp|Q8WTS6|SETD7_HUMAN	Q8WTS6	SETD7_HUMAN	SETD7	Histone-lysine N-methyltransferase SETD7			3	0	167826000	0	MS/MS	unmatched
SAGEGLFSKV	SAGEGLFSKV	S	A	225	234	88	220	234		10	2		sp|Q8WTS6|SETD7_HUMAN	Q8WTS6	SETD7_HUMAN	SETD7	Histone-lysine N-methyltransferase SETD7			2	0	13592102	0	MS/MS	unmatched
SAGEGLFSKVA	SAGEGLFSKVA	S	V	225	235	88	220	235		11	2		sp|Q8WTS6|SETD7_HUMAN	Q8WTS6	SETD7_HUMAN	SETD7	Histone-lysine N-methyltransferase SETD7			1	0	3.6203e+06	0	MS/MS	unmatched
AGEGLFSKV	AGEGLFSKV	S	A	226	234	88	220	235		9	2		sp|Q8WTS6|SETD7_HUMAN	Q8WTS6	SETD7_HUMAN	SETD7	Histone-lysine N-methyltransferase SETD7			1	0	1.97545e+06	0	MS/MS	unmatched
GEGLFSKV	GEGLFSKV	A	A	227	234	88	220	235		8	2		sp|Q8WTS6|SETD7_HUMAN	Q8WTS6	SETD7_HUMAN	SETD7	Histone-lysine N-methyltransferase SETD7			2	0	23907074	0	MS/MS	unmatched
FSKVAVGPNTVM	FSKVAVGPNTVM	L	S	231	242	88	220	242		12	2		sp|Q8WTS6|SETD7_HUMAN	Q8WTS6	SETD7_HUMAN	SETD7	Histone-lysine N-methyltransferase SETD7			2	0	5.5008e+06	0	MS/MS	unmatched
KVAVGPNTVM	KVAVGPNTVM	S	S	233	242	88	220	242		10	2		sp|Q8WTS6|SETD7_HUMAN	Q8WTS6	SETD7_HUMAN	SETD7	Histone-lysine N-methyltransferase SETD7			4	0	12368374	0	MS/MS	unmatched
VAVGPNTVM	VAVGPNTVM	K	S	234	242	88	220	242		9	2		sp|Q8WTS6|SETD7_HUMAN	Q8WTS6	SETD7_HUMAN	SETD7	Histone-lysine N-methyltransferase SETD7			3	0	15930913	0	MS/MS	unmatched
VAVGPNTVM	VAVGPNTVM[15.9949]	K	S	234	242	88	220	242	23	9	2	9M(15.9949)	sp|Q8WTS6|SETD7_HUMAN	Q8WTS6	SETD7_HUMAN	SETD7	Histone-lysine N-methyltransferase SETD7			1	0	6851127	0	MS/MS	unmatched	M:15.9949@VAVGPNTVM(1);
SFYNGVRIT	SFYNGVRIT	M	H	243	251	89	243	251		9	2		sp|Q8WTS6|SETD7_HUMAN	Q8WTS6	SETD7_HUMAN	SETD7	Histone-lysine N-methyltransferase SETD7			4	0	319437472	0	MS/MS	unmatched
SFYNGVRITHQ	SFYNGVRITHQ	M	E	243	253	90	243	253		11	3		sp|Q8WTS6|SETD7_HUMAN	Q8WTS6	SETD7_HUMAN	SETD7	Histone-lysine N-methyltransferase SETD7			1	0	2.93447e+06	0	MS/MS	unmatched
FYNGVRIT	FYNGVRIT	S	H	244	251	90	243	253		8	2		sp|Q8WTS6|SETD7_HUMAN	Q8WTS6	SETD7_HUMAN	SETD7	Histone-lysine N-methyltransferase SETD7			2	0	70929848	0	MS/MS	unmatched
YNGVRIT	YNGVRIT	F	H	245	251	90	243	253		7	2		sp|Q8WTS6|SETD7_HUMAN	Q8WTS6	SETD7_HUMAN	SETD7	Histone-lysine N-methyltransferase SETD7			11	0	6472224800	0	MS/MS	unmatched
YNGVRITH	YNGVRITH	F	Q	245	252	90	243	253		8	2		sp|Q8WTS6|SETD7_HUMAN	Q8WTS6	SETD7_HUMAN	SETD7	Histone-lysine N-methyltransferase SETD7			1	0	7.94509e+06	0	MS/MS	unmatched
YNGVRITHQ	YNGVRITHQ	F	E	245	253	90	243	253		9	2		sp|Q8WTS6|SETD7_HUMAN	Q8WTS6	SETD7_HUMAN	SETD7	Histone-lysine N-methyltransferase SETD7			2	0	11524534	0	MS/MS	unmatched
HQEVDSR	HQEVDSR	T	D	252	258	90	243	258		7	2		sp|Q8WTS6|SETD7_HUMAN	Q8WTS6	SETD7_HUMAN	SETD7	Histone-lysine N-methyltransferase SETD7			46	0	309330816	0	MS/MS	unmatched
HQEVDSRDW	HQEVDSRDW	T	A	252	260	90	243	260		9	2		sp|Q8WTS6|SETD7_HUMAN	Q8WTS6	SETD7_HUMAN	SETD7	Histone-lysine N-methyltransferase SETD7			2	0	17162438	0	MS/MS	unmatched
HQEVDSRDWALN	HQEVDSRDWALN	T	G	252	263	90	243	263		12	3		sp|Q8WTS6|SETD7_HUMAN	Q8WTS6	SETD7_HUMAN	SETD7	Histone-lysine N-methyltransferase SETD7			2	0	13024864	0	MS/MS	unmatched
HQEVDSRDWALNGN	HQEVDSRDWALNGN	T	T	252	265	90	243	265		14	3		sp|Q8WTS6|SETD7_HUMAN	Q8WTS6	SETD7_HUMAN	SETD7	Histone-lysine N-methyltransferase SETD7			1	0	9999850	0	MS/MS	unmatched
EVDSRDWALN	EVDSRDWALN	Q	G	254	263	90	243	265		10	2		sp|Q8WTS6|SETD7_HUMAN	Q8WTS6	SETD7_HUMAN	SETD7	Histone-lysine N-methyltransferase SETD7			1	0	0	0	MS/MS	unmatched
EVDSRDWALNGN	EVDSRDWALNGN	Q	T	254	265	90	243	265		12	2		sp|Q8WTS6|SETD7_HUMAN	Q8WTS6	SETD7_HUMAN	SETD7	Histone-lysine N-methyltransferase SETD7			2	0	12964619	0	MS/MS	unmatched
EVDSRDWALNGNTL	EVDSRDWALNGNTL	Q	S	254	267	90	243	267		14	2		sp|Q8WTS6|SETD7_HUMAN	Q8WTS6	SETD7_HUMAN	SETD7	Histone-lysine N-methyltransferase SETD7			1	0	4445537	0	MS/MS	unmatched
VDSRDWAL	VDSRDWAL	E	N	255	262	90	243	267		8	2		sp|Q8WTS6|SETD7_HUMAN	Q8WTS6	SETD7_HUMAN	SETD7	Histone-lysine N-methyltransferase SETD7			1	0	6.36362e+06	0	MS/MS	unmatched
VDSRDWALN	VDSRDWALN	E	G	255	263	90	243	267	25	9	2		sp|Q8WTS6|SETD7_HUMAN	Q8WTS6	SETD7_HUMAN	SETD7	Histone-lysine N-methyltransferase SETD7			2	0	17246404	0	MS/MS	unmatched
SLDEETVID	SLDEETVID	L	V	268	276	91	268	276		9	2		sp|Q8WTS6|SETD7_HUMAN	Q8WTS6	SETD7_HUMAN	SETD7	Histone-lysine N-methyltransferase SETD7			1	0	3.37038e+06	0	MS/MS	unmatched
SLDEETVIDVPE	SLDEETVIDVPE	L	P	268	279	92	268	279		12	2		sp|Q8WTS6|SETD7_HUMAN	Q8WTS6	SETD7_HUMAN	SETD7	Histone-lysine N-methyltransferase SETD7			3	0	5348433	0	MS/MS	unmatched
SLDEETVIDVPEP	SLDEETVIDVPEP	L	Y	268	280	93	268	280		13	2		sp|Q8WTS6|SETD7_HUMAN	Q8WTS6	SETD7_HUMAN	SETD7	Histone-lysine N-methyltransferase SETD7			1	0	2.62971e+06	0	MS/MS	unmatched
SLDEETVIDVPEPY	SLDEETVIDVPEPY	L	N	268	281	94	268	281		14	2		sp|Q8WTS6|SETD7_HUMAN	Q8WTS6	SETD7_HUMAN	SETD7	Histone-lysine N-methyltransferase SETD7			8	0	6084311600	0	MS/MS	unmatched
SLDEETVIDVPEPYNH	SLDEETVIDVPEPYNH	L	V	268	283	95	268	283		16	2		sp|Q8WTS6|SETD7_HUMAN	Q8WTS6	SETD7_HUMAN	SETD7	Histone-lysine N-methyltransferase SETD7			1	0	0	0	MS/MS	unmatched
SLDEETVIDVPEPYNHVS	SLDEETVIDVPEPYNHVS	L	K	268	285	96	268	285		18	2		sp|Q8WTS6|SETD7_HUMAN	Q8WTS6	SETD7_HUMAN	SETD7	Histone-lysine N-methyltransferase SETD7			1	0	5834815	0	MS/MS	unmatched
SLDEETVIDVPEPYNHVSKY	SLDEETVIDVPEPYNHVSKY	L	C	268	287	97	268	287		20	3		sp|Q8WTS6|SETD7_HUMAN	Q8WTS6	SETD7_HUMAN	SETD7	Histone-lysine N-methyltransferase SETD7			1	0	1.8186e+06	0	MS/MS	unmatched
LDEETVIDVPEPY	LDEETVIDVPEPY	S	N	269	281	97	268	287		13	2		sp|Q8WTS6|SETD7_HUMAN	Q8WTS6	SETD7_HUMAN	SETD7	Histone-lysine N-methyltransferase SETD7			1	0	33209316	0	MS/MS	unmatched
DEETVIDVPEPY	DEETVIDVPEPY	L	N	270	281	97	268	287		12	2		sp|Q8WTS6|SETD7_HUMAN	Q8WTS6	SETD7_HUMAN	SETD7	Histone-lysine N-methyltransferase SETD7			2	0	917973700	0	MS/MS	unmatched
EETVIDVPEPY	EETVIDVPEPY	D	N	271	281	97	268	287		11	2		sp|Q8WTS6|SETD7_HUMAN	Q8WTS6	SETD7_HUMAN	SETD7	Histone-lysine N-methyltransferase SETD7			2	0	45138064	0	MS/MS	unmatched
TVIDVPEPY	TVIDVPEPY	E	N	273	281	97	268	287		9	2		sp|Q8WTS6|SETD7_HUMAN	Q8WTS6	SETD7_HUMAN	SETD7	Histone-lysine N-methyltransferase SETD7			2	0	12488249	0	MS/MS	unmatched
NHVSKYC	NHVSKYC[57.0215]	Y	A	282	288	97	268	288		7	2	7C(57.0215)	sp|Q8WTS6|SETD7_HUMAN	Q8WTS6	SETD7_HUMAN	SETD7	Histone-lysine N-methyltransferase SETD7			1	0	18217090	0	MS/MS	unmatched	C:57.0215@NHVSKYC(1);
NHVSKYCA	NHVSKYC[57.0215]A	Y	S	282	289	97	268	289		8	2	7C(57.0215)	sp|Q8WTS6|SETD7_HUMAN	Q8WTS6	SETD7_HUMAN	SETD7	Histone-lysine N-methyltransferase SETD7			1	0	3193988	0	MS/MS	unmatched	C:57.0215@NHVSKYC(1)A;
CASLGHKANHS	C[57.0215]ASLGHKANHS	Y	F	288	298	97	268	298		11	3	1C(57.0215)	sp|Q8WTS6|SETD7_HUMAN	Q8WTS6	SETD7_HUMAN	SETD7	Histone-lysine N-methyltransferase SETD7			3	0	893149	0	MS/MS	unmatched	C:57.0215@C(1)ASLGHKANHS;
CASLGHKANHSFTPN	C[57.0215]ASLGHKANHSFTPN	Y	C	288	302	97	268	302		15	3	1C(57.0215)	sp|Q8WTS6|SETD7_HUMAN	Q8WTS6	SETD7_HUMAN	SETD7	Histone-lysine N-methyltransferase SETD7			1	0	2352919	0	MS/MS	unmatched	C:57.0215@C(1)ASLGHKANHSFTPN;
LGHKANHSFTPN	LGHKANHSFTPN	S	C	291	302	97	268	302		12	3		sp|Q8WTS6|SETD7_HUMAN	Q8WTS6	SETD7_HUMAN	SETD7	Histone-lysine N-methyltransferase SETD7			1	0	3.12243e+06	0	MS/MS	unmatched
GHKANHSFTPN	GHKANHSFTPN	L	C	292	302	97	268	302		11	3		sp|Q8WTS6|SETD7_HUMAN	Q8WTS6	SETD7_HUMAN	SETD7	Histone-lysine N-methyltransferase SETD7			2	0	144593184	0	MS/MS	unmatched
KANHSFTPN	KANHSFTPN	H	C	294	302	97	268	302		9	2		sp|Q8WTS6|SETD7_HUMAN	Q8WTS6	SETD7_HUMAN	SETD7	Histone-lysine N-methyltransferase SETD7			2	0	13408770	0	MS/MS	unmatched
ANHSFTPN	ANHSFTPN	K	C	295	302	97	268	302		8	2		sp|Q8WTS6|SETD7_HUMAN	Q8WTS6	SETD7_HUMAN	SETD7	Histone-lysine N-methyltransferase SETD7			8	0	3054882050	0	MS/MS	unmatched
NHSFTPN	NHSFTPN	A	C	296	302	97	268	302	35	7	2		sp|Q8WTS6|SETD7_HUMAN	Q8WTS6	SETD7_HUMAN	SETD7	Histone-lysine N-methyltransferase SETD7			7	0	2225014530	0	MS/MS	unmatched
DMFVHPR	DMFVHPR	Y	F	306	312	98	306	312		7	2		sp|Q8WTS6|SETD7_HUMAN	Q8WTS6	SETD7_HUMAN	SETD7	Histone-lysine N-methyltransferase SETD7			1	0	8620485	0	MS/MS	unmatched
DMFVHPR	DM[15.9949]FVHPR	Y	F	306	312	99	306	312		7	2	2M(15.9949)	sp|Q8WTS6|SETD7_HUMAN	Q8WTS6	SETD7_HUMAN	SETD7	Histone-lysine N-methyltransferase SETD7			3	0	7095452	0	MS/MS	unmatched	M:15.9949@DM(1)FVHPR;
VHPRFGPIK	VHPRFGPIK	F	C	309	317	99	306	317		9	2		sp|Q8WTS6|SETD7_HUMAN	Q8WTS6	SETD7_HUMAN	SETD7	Histone-lysine N-methyltransferase SETD7			4	0	19400704	0	MS/MS	unmatched
VHPRFGPIKC	VHPRFGPIKC[57.0215]	F	I	309	318	99	306	318		10	3	10C(57.0215)	sp|Q8WTS6|SETD7_HUMAN	Q8WTS6	SETD7_HUMAN	SETD7	Histone-lysine N-methyltransferase SETD7			2	0	22781422	0	MS/MS	unmatched	C:57.0215@VHPRFGPIKC(1);
PRFGPIK	PRFGPIK	H	C	311	317	99	306	318		7	2		sp|Q8WTS6|SETD7_HUMAN	Q8WTS6	SETD7_HUMAN	SETD7	Histone-lysine N-methyltransferase SETD7			1	0	7813287	0	MS/MS	unmatched
FGPIKCI	FGPIKC[57.0215]I	R	R	313	319	99	306	319		7	2	6C(57.0215)	sp|Q8WTS6|SETD7_HUMAN	Q8WTS6	SETD7_HUMAN	SETD7	Histone-lysine N-methyltransferase SETD7			2	0	22566888	0	MS/MS	unmatched	C:57.0215@FGPIKC(1)I;
FGPIKCIR	FGPIKC[57.0215]IR	R	T	313	320	99	306	320	15	8	2	6C(57.0215)	sp|Q8WTS6|SETD7_HUMAN	Q8WTS6	SETD7_HUMAN	SETD7	Histone-lysine N-methyltransferase SETD7			3	0	241219456	0	MS/MS	unmatched	C:57.0215@FGPIKC(1)IR;
RAVEADEE	RAVEADEE	L	L	323	330	100	323	330		8	2		sp|Q8WTS6|SETD7_HUMAN	Q8WTS6	SETD7_HUMAN	SETD7	Histone-lysine N-methyltransferase SETD7			2	0	50913044	0	MS/MS	unmatched
RAVEADEEL	RAVEADEEL	L	T	323	331	101	323	331		9	2		sp|Q8WTS6|SETD7_HUMAN	Q8WTS6	SETD7_HUMAN	SETD7	Histone-lysine N-methyltransferase SETD7			3	0	80241304	0	MS/MS	unmatched
RAVEADEELT	RAVEADEELT	L	V	323	332	102	323	332		10	2		sp|Q8WTS6|SETD7_HUMAN	Q8WTS6	SETD7_HUMAN	SETD7	Histone-lysine N-methyltransferase SETD7			2	0	152012560	0	MS/MS	unmatched
RAVEADEELTV	RAVEADEELTV	L	A	323	333	103	323	333		11	2		sp|Q8WTS6|SETD7_HUMAN	Q8WTS6	SETD7_HUMAN	SETD7	Histone-lysine N-methyltransferase SETD7			8	0	1090041600	0	MS/MS	unmatched
RAVEADEELTVA	RAVEADEELTVA	L	Y	323	334	104	323	334		12	2		sp|Q8WTS6|SETD7_HUMAN	Q8WTS6	SETD7_HUMAN	SETD7	Histone-lysine N-methyltransferase SETD7			17	0	1937300990	0	MS/MS	unmatched
RAVEADEELTVAY	RAVEADEELTVAY	L	G	323	335	105	323	335		13	2		sp|Q8WTS6|SETD7_HUMAN	Q8WTS6	SETD7_HUMAN	SETD7	Histone-lysine N-methyltransferase SETD7			15	0	295813344	0	MS/MS	unmatched
AVEADEELTVA	AVEADEELTVA	R	Y	324	334	105	323	335		11	2		sp|Q8WTS6|SETD7_HUMAN	Q8WTS6	SETD7_HUMAN	SETD7	Histone-lysine N-methyltransferase SETD7			2	0	9029155	0	MS/MS	unmatched
AVEADEELTVAY	AVEADEELTVAY	R	G	324	335	105	323	335		12	2		sp|Q8WTS6|SETD7_HUMAN	Q8WTS6	SETD7_HUMAN	SETD7	Histone-lysine N-methyltransferase SETD7			1	0	3.4302e+06	0	MS/MS	unmatched
EADEELTVAY	EADEELTVAY	V	G	326	335	105	323	335	13	10	2		sp|Q8WTS6|SETD7_HUMAN	Q8WTS6	SETD7_HUMAN	SETD7	Histone-lysine N-methyltransferase SETD7			5	0	177803808	0	MS/MS	unmatched
YGYDHSPPGKSGPEAPE	YGYDHSPPGKSGPEAPE	A	W	335	351	106	335	351		17	2		sp|Q8WTS6|SETD7_HUMAN	Q8WTS6	SETD7_HUMAN	SETD7	Histone-lysine N-methyltransferase SETD7			5	0	4.27891e+06	0	MS/MS	unmatched
YGYDHSPPGKSGPEAPEWY	YGYDHSPPGKSGPEAPEWY	A	Q	335	353	107	335	353		19	3		sp|Q8WTS6|SETD7_HUMAN	Q8WTS6	SETD7_HUMAN	SETD7	Histone-lysine N-methyltransferase SETD7			3	0	18624612	0	MS/MS	unmatched
GYDHSPPGK	GYDHSPPGK	Y	S	336	344	107	335	353		9	2		sp|Q8WTS6|SETD7_HUMAN	Q8WTS6	SETD7_HUMAN	SETD7	Histone-lysine N-methyltransferase SETD7			2	0	12223368	0	MS/MS	unmatched
GYDHSPPGKSGPE	GYDHSPPGKSGPE	Y	A	336	348	107	335	353		13	3		sp|Q8WTS6|SETD7_HUMAN	Q8WTS6	SETD7_HUMAN	SETD7	Histone-lysine N-methyltransferase SETD7			1	0	1.36111e+06	0	MS/MS	unmatched
GYDHSPPGKSGPEA	GYDHSPPGKSGPEA	Y	P	336	349	107	335	353		14	3		sp|Q8WTS6|SETD7_HUMAN	Q8WTS6	SETD7_HUMAN	SETD7	Histone-lysine N-methyltransferase SETD7			1	0	2.29559e+06	0	MS/MS	unmatched
GYDHSPPGKSGPEAPE	GYDHSPPGKSGPEAPE	Y	W	336	351	107	335	353		16	2,3		sp|Q8WTS6|SETD7_HUMAN	Q8WTS6	SETD7_HUMAN	SETD7	Histone-lysine N-methyltransferase SETD7			9	0	443823488	0	MS/MS	unmatched
GYDHSPPGKSGPEAPE	GYDHSPPGK[14.0156]SGPEAPE	Y	W	336	351	107	335	353		16	3	9K(14.0156)	sp|Q8WTS6|SETD7_HUMAN	Q8WTS6	SETD7_HUMAN	SETD7	Histone-lysine N-methyltransferase SETD7			3	0	16005422	0	MS/MS	unmatched	K:14.0156@GYDHSPPGK(1)SGPEAPE;
GYDHSPPGKSGPEAPEWY	GYDHSPPGKSGPEAPEWY	Y	Q	336	353	107	335	353		18	3		sp|Q8WTS6|SETD7_HUMAN	Q8WTS6	SETD7_HUMAN	SETD7	Histone-lysine N-methyltransferase SETD7			11	0	543987710	0	MS/MS	unmatched
GYDHSPPGKSGPEAPEWY	GYDHSPPGK[14.0156]SGPEAPEWY	Y	Q	336	353	107	335	353		18	3	9K(14.0156)	sp|Q8WTS6|SETD7_HUMAN	Q8WTS6	SETD7_HUMAN	SETD7	Histone-lysine N-methyltransferase SETD7			4	0	23968098	0	MS/MS	unmatched	K:14.0156@GYDHSPPGK(1)SGPEAPEWY;
GYDHSPPGKSGPEAPEWYQ	GYDHSPPGKSGPEAPEWYQ	Y	V	336	354	107	335	354		19	3		sp|Q8WTS6|SETD7_HUMAN	Q8WTS6	SETD7_HUMAN	SETD7	Histone-lysine N-methyltransferase SETD7			4	0	13563889	0	MS/MS	unmatched
GYDHSPPGKSGPEAPEWYQVE	GYDHSPPGKSGPEAPEWYQVE	Y	L	336	356	107	335	356		21	3		sp|Q8WTS6|SETD7_HUMAN	Q8WTS6	SETD7_HUMAN	SETD7	Histone-lysine N-methyltransferase SETD7			5	0	58362216	0	MS/MS	unmatched
DHSPPGKS	DHSPPGKS	Y	G	338	345	107	335	356		8	2		sp|Q8WTS6|SETD7_HUMAN	Q8WTS6	SETD7_HUMAN	SETD7	Histone-lysine N-methyltransferase SETD7			1	0	511119	0	MS/MS	unmatched
DHSPPGKSGPEAPE	DHSPPGKSGPEAPE	Y	W	338	351	107	335	356		14	2,3		sp|Q8WTS6|SETD7_HUMAN	Q8WTS6	SETD7_HUMAN	SETD7	Histone-lysine N-methyltransferase SETD7			13	0	145860064	0	MS/MS	unmatched
DHSPPGKSGPEAPE	DHSPPGK[14.0156]SGPEAPE	Y	W	338	351	107	335	356		14	3	7K(14.0156)	sp|Q8WTS6|SETD7_HUMAN	Q8WTS6	SETD7_HUMAN	SETD7	Histone-lysine N-methyltransferase SETD7			3	0	11365511	0	MS/MS	unmatched	K:14.0156@DHSPPGK(1)SGPEAPE;
DHSPPGKSGPEAPEWY	DHSPPGKSGPEAPEWY	Y	Q	338	353	107	335	356		16	2,3		sp|Q8WTS6|SETD7_HUMAN	Q8WTS6	SETD7_HUMAN	SETD7	Histone-lysine N-methyltransferase SETD7			11	0	1014575360	0	MS/MS	unmatched
DHSPPGKSGPEAPEWY	DHSPPGK[14.0156]SGPEAPEWY	Y	Q	338	353	107	335	356		16	3	7K(14.0156)	sp|Q8WTS6|SETD7_HUMAN	Q8WTS6	SETD7_HUMAN	SETD7	Histone-lysine N-methyltransferase SETD7			2	0	32965178	0	MS/MS	unmatched	K:14.0156@DHSPPGK(1)SGPEAPEWY;
DHSPPGKSGPEAPEWYQ	DHSPPGKSGPEAPEWYQ	Y	V	338	354	107	335	356		17	3		sp|Q8WTS6|SETD7_HUMAN	Q8WTS6	SETD7_HUMAN	SETD7	Histone-lysine N-methyltransferase SETD7			4	0	13008041	0	MS/MS	unmatched
DHSPPGKSGPEAPEWYQV	DHSPPGKSGPEAPEWYQV	Y	E	338	355	107	335	356		18	3		sp|Q8WTS6|SETD7_HUMAN	Q8WTS6	SETD7_HUMAN	SETD7	Histone-lysine N-methyltransferase SETD7			4	0	5.99407e+06	0	MS/MS	unmatched
DHSPPGKSGPEAPEWYQVE	DHSPPGKSGPEAPEWYQVE	Y	L	338	356	107	335	356		19	3		sp|Q8WTS6|SETD7_HUMAN	Q8WTS6	SETD7_HUMAN	SETD7	Histone-lysine N-methyltransferase SETD7			6	0	83126824	0	MS/MS	unmatched
DHSPPGKSGPEAPEWYQVE	DHSPPGK[14.0156]SGPEAPEWYQVE	Y	L	338	356	107	335	356		19	3	7K(14.0156)	sp|Q8WTS6|SETD7_HUMAN	Q8WTS6	SETD7_HUMAN	SETD7	Histone-lysine N-methyltransferase SETD7			1	0	0	0	MS/MS	unmatched	K:14.0156@DHSPPGK(1)SGPEAPEWYQVE;
DHSPPGKSGPEAPEWYQVELK	DHSPPGKSGPEAPEWYQVELK	Y	A	338	358	107	335	358		21	4		sp|Q8WTS6|SETD7_HUMAN	Q8WTS6	SETD7_HUMAN	SETD7	Histone-lysine N-methyltransferase SETD7			1	0	0	0	MS/MS	unmatched
SPPGKSGPEAPEWY	SPPGKSGPEAPEWY	H	Q	340	353	107	335	358		14	2		sp|Q8WTS6|SETD7_HUMAN	Q8WTS6	SETD7_HUMAN	SETD7	Histone-lysine N-methyltransferase SETD7			1	0	6.05674e+06	0	MS/MS	unmatched
GKSGPEAPEWY	GKSGPEAPEWY	P	Q	343	353	107	335	358		11	2		sp|Q8WTS6|SETD7_HUMAN	Q8WTS6	SETD7_HUMAN	SETD7	Histone-lysine N-methyltransferase SETD7			2	0	52521912	0	MS/MS	unmatched
GKSGPEAPEWYQVE	GKSGPEAPEWYQVE	P	L	343	356	107	335	358		14	2		sp|Q8WTS6|SETD7_HUMAN	Q8WTS6	SETD7_HUMAN	SETD7	Histone-lysine N-methyltransferase SETD7			1	0	3081756	0	MS/MS	unmatched
KSGPEAPEWY	KSGPEAPEWY	G	Q	344	353	107	335	358		10	2		sp|Q8WTS6|SETD7_HUMAN	Q8WTS6	SETD7_HUMAN	SETD7	Histone-lysine N-methyltransferase SETD7			1	0	4.64036e+06	0	MS/MS	unmatched
GPEAPEWY	GPEAPEWY	S	Q	346	353	107	335	358		8	2		sp|Q8WTS6|SETD7_HUMAN	Q8WTS6	SETD7_HUMAN	SETD7	Histone-lysine N-methyltransferase SETD7			1	0	3560567	0	MS/MS	unmatched
WYQVELK	WYQVELK	E	A	352	358	107	335	358	24	7	2		sp|Q8WTS6|SETD7_HUMAN	Q8WTS6	SETD7_HUMAN	SETD7	Histone-lysine N-methyltransferase SETD7			2	0	6918975	0	MS/MS	unmatched
									354
