# Supplementary material for: SET7/9 exhibits sigmoidal kinetics on nucleosomes, hyperbolic kinetics on histones by an ordered sequential mechanism, and methylates lysine and arginine
Source: J Biol Chem. 2025 Aug 28;301(10):110639. doi: 10.1016/j.jbc.2025.110639 (PMC12514578; doi:10.1016/j.jbc.2025.110639)
Supplement: Data Ige SET79 20250722 [file mmc4.xlsx]

## Sheet: Figure 2
				[H3]	30					15					3.75					1.875					0.9375					0.4675
[SAM]	1/[SAM]	A	B	C	X	SD	A	B	C	X	SD	A	B	C	X	SD	A	B	C	X	SD	A	B	C	X	SD	A	B	C	X	SD
200	0.005	0.557824	0.623344	0.860704	0.680624	0.159357	3.67674	3.66744	5.0005	4.11489	0.766973	3.17642	3.36259	4.33915	3.62605	0.624536	4.88257	4.85696	5.57787	5.1058	0.409022	4.79754	5.06586	5.78905	5.21748	0.512848	7.62951	7.51597	9.48317	8.20955	1.10445
100	0.01	0.609318	0.714663	0.917945	0.747309	0.156882	3.55518	3.40483	5.34874	4.10292	1.08153	4.2061	4.20982	5.63063	4.68218	0.821382	5.39636	5.15597	6.06943	5.54059	0.473504	5.46448	5.2651	6.45745	5.72901	0.638674	6.57981	6.88705	8.57559	7.34749	1.07461
50	0.02	2.20561	2.58478	3.3095	2.69996	0.560891	5.4404	5.2751	7.29235	6.00262	1.12	7.52955	6.8348	9.67024	8.01153	1.47789	6.82221	6.59413	7.4173	6.94455	0.425	6.4487	6.7245	7.30194	6.82504	0.435413	6.94155	7.48559	9.18274	7.86996	1.16899
25	0.04	2.5091	2.80395	3.92896	3.08067	0.749292	6.62691	5.96303	8.77655	7.12216	1.47069	11.8878	10.8436	15.8957	12.8757	2.667	10.2944	9.40557	11.8793	10.5264	1.25308	9.31099	9.45358	11.6428	10.1358	1.30705	10.381	11.0705	13.6668	11.7061	1.73267
12.5	0.08	3.69959	4.04334	4.63929	4.12741	0.475458	8.09061	7.43218	8.92698	8.14992	0.749161	22.3264	20.1776	20.7598	21.0879	1.11137	18.3655	18.0571	26.7953	21.0726	4.95838	11.7536	12.2865	17.4703	13.8368	3.15794	&	39.2619	*	39.2619
6.25	0.16	3.83539	3.88636	4.98182	4.23452	0.647678	7.64351	7.07864	10.5652	8.42913	1.87136	28.8351	25.9202	%	27.3776	2.06114	28.49	24.3665	45.7247	32.8604	11.33	20.4625	24.8016	33.2005	26.1549	6.47597	27.9174	34.5423	52.6593	38.373	12.8081
This data is the data above transposed
				[SAM]	200					100					50					25					12.5					6.25
[H3]	1/[H3]	A	B	C	X	SD	A	B	C	X	SD	A	B	C	X	SD	A	B	C	X	SD	A	B	C	X	SD	A	B	C	X	SD
30	0.0333333	0.557824	0.623344	0.860704	0.680624	0.159357	0.609318	0.714663	0.917945	0.747309	0.156882	2.20561	2.58478	3.3095	2.69996	0.560891	2.5091	2.80395	3.92896	3.08067	0.749292	3.69959	4.04334	4.63929	4.12741	0.475458	3.83539	3.88636	4.98182	4.23452	0.647678
15	0.0666667	3.67674	3.66744	5.0005	4.11489	0.766973	3.55518	3.40483	5.34874	4.10292	1.08153	5.4404	5.2751	7.29235	6.00262	1.12	6.62691	5.96303	8.77655	7.12216	1.47069	8.09061	7.43218	8.92698	8.14992	0.749161	7.64351	7.07864	10.5652	8.42913	1.87136
3.75	0.266667	3.17642	3.36259	4.33915	3.62605	0.624536	4.2061	4.20982	5.63063	4.68218	0.821382	7.52955	6.8348	9.67024	8.01153	1.47789	11.8878	10.8436	15.8957	12.8757	2.667	22.3264	20.1776	35.4988	26.0009	8.29525	28.8351	25.9202	%	27.3776	2.06114
1.875	0.533333	4.88257	4.85696	5.57787	5.1058	0.409022	5.39636	5.15597	6.06943	5.54059	0.473504	6.82221	6.59413	7.4173	6.94455	0.425	10.2944	9.40557	11.8793	10.5264	1.25308	18.3655	18.0571	26.7953	21.0726	4.95838	28.49	24.3665	45.7247	32.8604	11.33
0.9375	1.06667	4.79754	5.06586	5.78905	5.21748	0.512848	5.46448	5.2651	6.45745	5.72901	0.638674	6.4487	6.7245	7.30194	6.82504	0.435413	9.31099	9.45358	11.6428	10.1358	1.30705	11.7536	12.2865	17.4703	13.8368	3.15794	20.4625	24.8016	33.2005	26.1549	6.47597
0.46875	2.13333	7.62951	7.51597	9.48317	8.20955	1.10445	6.57981	6.88705	8.57559	7.34749	1.07461	6.94155	7.48559	9.18274	7.86996	1.16899	10.381	11.0705	13.6668	11.7061	1.73267	&	39.2619	*	39.2619	#DIV/0!	27.9174	34.5423	52.6593	38.373	12.8081
															%	Orriginal value 4.25713												&	Orrignal value was 1.93058
																												*	Orrignal value was 2.47220

## Sheet: Figure 3
Figure 2A
			SAH							SAH
[H3]	1/[H3]	200	100	50	25	12.5			1/[H3]	200	100	50	25	12.5
20	0.05	&	4.03405	1.26045	1.45705	1.15254		20	0.05	6.55501	4.32629	2.14841	1.80382	1.93091
10	0.1	11.8161	4.16945	2.09275	2.01041	3.58025		10	0.1	12.4572	5.02298	2.42993	3.53238	3.60192
5	0.2	16.7757	4.4613	2.38362	2.14537	3.72606		5	0.2	13.164	8.7036	4.75636	4.67126	3.90953
2.5	0.4	**	5.40103	2.70717	2.48534	&		2.5	0.4	**	24.4828	5.72869	4.89141	5.28765
1.25	0.8	**	**	3.30764	4.00465	5.34845		1.25	0.8	**	**	9.58957	7.52389	5.97282
0.625	1.6	**	**	6.58241	6.72088	6.32871		0.625	1.6	**	**	35.1927	14.2582	8.35003
		&	data point excluded because it yielded a negative y-intercept
		**	Below the low limit of detection or outside of linear range
	SAH	200		100		50		25		12.5
[H3]	1/[H3]	X	SD	X	SD	X	SD	X	SD	X	SD
20	0.05	6.55501	&	4.18017	0.206646	1.70443	0.627887	1.63043	0.245204	1.54173	0.550393
10	0.1	12.1367	0.453282	4.59621	0.60354	2.26134	0.23842	2.7714	1.07619	3.59108	0.0153194
5	0.2	14.9698	2.55389	6.58245	2.99976	3.56999	1.67778	3.40832	1.78607	3.8178	0.129735
2.5	0.4	**	**	14.9419	13.4929	4.21793	2.13654	3.68837	1.70135	5.28765	&
1.25	0.8	**	**	**	**	6.44861	4.44199	5.76427	2.48848	5.66064	0.441498
0.625	1.6	**	**	**	**	20.8875	20.2305	10.4895	5.3297	7.33937	1.42929
Figure 2B
			SAH								SAH
[SAM]	1/[SAM]	100	50	25	12.5	6.25		[SAM]	1/[SAM]	100	50	25	12.5	6.25
200	0.005	*	3.49113	1.99096	2.56141	2.63366		200	0.005	*	3.73137	3.55833	2.11015	2.62495
100	0.01	3.36825	3.54585	3.08709	2.56496	2.13411		100	0.01	3.20153	3.02594	2.8184	2.40201	2.21666
50	0.02	7.30087	4.1413	2.95937	3.00183	2.82965		50	0.02	5.31943	5.06573	1.9572	3.10528	1.94747
25	0.04	9.15919	4.66832	3.38914	3.16646	3.5524		25	0.04	6.19168	4.52248	2.48187	2.37404	2.28846
12.5	0.08	11.9861	6.03464	4.79869	3.5832	3.92449		12.5	0.08	8.18864	6.1713	4.37774	3.19383	3.14792
6.25	0.16	**	11.7925	8.17795	5.81125	3.98804		6.25	0.16	**	11.1828	5.77817	&	5.09853
*	orriginal value 8.404								*	Orringinal value 8.682
**	Below the low limit of detection or outside of linear range											&	orriginal value 1.90
	SAH	100		50		25		12.5		6.25
	1/[SAM]	X	SD	X	SD	X	SD	X	SD	X	SD
200	0.005	*	*	3.61125	0.169876	2.77465	1.1083	2.33578	0.319088	2.62931	0.00615623
100	0.01	3.28489	0.117887	3.2859	0.367628	2.95275	0.189988	2.48348	0.115222	2.17538	0.0583727
50	0.02	6.31015	1.40109	4.60351	0.653667	2.45828	0.708638	3.05356	0.0731505	2.38856	0.623797
25	0.04	7.67543	2.09834	4.5954	0.103123	2.9355	0.641538	2.77025	0.560328	2.92043	0.893741
12.5	0.08	10.0874	2.68521	6.10297	0.0966337	4.58822	0.29766	3.38852	0.275328	3.53621	0.549118
6.25	0.16	**	**	11.4876	0.431122	6.97806	1.69691	5.81125	&	4.54328	0.785235
Figure 2C
			Histone H3K4me MLA								Histone H3K4me MLA
[H3]	1/[H3]	250	125	62.5	31.2	15.6		[H3]	1/[H3]	250	125	62.5	31.2	15.6
20	0.05	4.9209	2.85735	2.47494	2.34173	3.04688		20	0.05	4.77304	2.87414	1.72293	1.6486	1.88145
10	0.1	5.76918	2.9093	3.09607	2.62892	3.38146		10	0.1	5.9848	3.40431	2.66446	1.98706	3.27987
5	0.2	5.81971	3.34571	3.35554	3.1293	3.55454		5	0.2	6.78219	3.56964	2.96855	3.19918	3.83223
2.5	0.4	7.47272	4.34849	4.00753	4.26603	4.4838		2.5	0.4	8.15361	5.36006	3.28666	4.21248	4.10501
1.25	0.8	8.02729	5.25196	4.66342	5.18269	4.51284		1.25	0.8	8.3724	5.3775	3.56449	&	4.1891
0.625	1.6	11.1557	6.51105	6.64099	6.73197	5.73526		0.625	1.6	10.4701	*	3.76577	8.13769	5.07382
												* deviates from linarity orriginal value 5.521201
												& orriginal value 7.76487
H3K4me MLA		250		125		62.5		31.2		15.6
[SAM]	1/[SAM]	X	SD	X	SD	X	SD	X	SD	X	SD
200	0.005	4.84697	0.104549	2.86574	0.0118754	2.09894	0.531749	1.99516	0.490119	2.46416	0.824081
100	0.01	5.87699	0.152469	3.15681	0.350025	2.88027	0.305192	2.30799	0.453857	3.33067	0.071836
50	0.02	6.30095	0.680579	3.45768	0.158343	3.16204	0.273642	3.16424	0.0494114	3.69338	0.19635
25	0.04	7.81317	0.481462	4.85427	0.715291	3.6471	0.509733	4.23925	0.0378672	4.2944	0.267849
12.5	0.08	8.19985	0.244031	5.31473	0.0887685	4.11395	0.777059	5.18269	&	4.35097	0.228921
6.25	0.16	10.8129	0.484811	6.51105	*	5.20338	2.03309	7.43483	0.993996	5.40454	0.467706
Figure 2D
				Histone H3K4me MLA								Histone H3K4me MLA
		250	125	62.5	31.2	7.8				250	125	62.5	31.2	7.8
[SAM]	1/[SAM]	1/Rate	1/Rate	1/Rate	1/Rate	1/Rate		[SAM]	1/[SAM]	1/Rate	1/Rate	1/Rate	1/Rate	1/Rate
200	0.005	3.09406	3.31455	2.6688	2.78396	2.79486		200	0.005	2.68528	2.1254	3.06373	2.92997	2.84333
100	0.01	3.52237	3.72301	3.38409	3.36247	3.14268		100	0.01	2.76778	3.41297	3.15856	3.23415	2.40154
50	0.02	3.75799	3.32116	3.03214	2.83126	2.58532		50	0.02	3.97141	3.51	&	2.97885	2.54453
25	0.04	3.91083	3.09693	3.53857	3.54359	3.47102		25	0.04	4.85673	3.427	2.74801	2.94118	2.89603
12.5	0.08	&&	4.03388	3.97141	^	4.02253		12.5	0.08	4.55373	5.01002	3.13185	3.67782	**
6.25	0.16	5.78035	5.18672	4.94315	4.95786	5.41419		6.25	0.16	5.43478	6.23053	4.11184	5.36481	4.53515
		&&	original value 3.6620									**	Original value 4.535147
		^	Orringinal value 5.5218									&	Original value 5.1546
		250		125		62.5		31.2		7.8
[SAM]	1/[SAM]	X	SD	X	SD	X	SD	X	SD	X	SD
200	0.005	2.88967	0.289047	2.71997	0.840858	2.86626	0.279253	2.85697	0.103244	2.81909	0.0342769
100	0.01	3.14508	0.533571	3.56799	0.219231	3.27133	0.159477	3.29831	0.0907374	2.77211	0.524066
50	0.02	3.8647	0.150911	3.41558	0.133536	3.03214	&	2.90505	0.104364	2.56492	0.0288402
25	0.04	4.38378	0.668848	3.26197	0.233395	3.14329	0.559012	3.24238	0.425968	3.18352	0.406575
12.5	0.08	4.55373	&&	4.52195	0.690232	3.55163	0.593655	3.67782	^	4.02253	**
6.25	0.16	5.60756	0.244351	5.70863	0.738083	4.5275	0.587826	5.16133	0.287756	4.97467	0.621574

## Sheet: Figure 5
Figure 5 A
	Fixed SAM						Fixed SAM						Fixed SAM						Fixed SAM
[H3]	Rate Kme					[H2A]	Rate Kme					[H2B]	Rate Kme					[H4]	Rate Kme
(µM)	pmol/min					(µM)	pmol/min					(µM)	pmol/min					(µM)	pmol/min
	A	B	X	SD			A	B	X	SD			A	B	X	SD			A	B	X	SD
0.390625	0.12	0.11	0.115	0.00707107		0.390625	0.28518	0.26742	0.2763	0.0125582		0.390625	0.08355	0.07338	0.078465	0.00719128		0.46875	0.02817	0.02616	0.027165	0.00142128
1.5625	0.1875	0.1875	0.1875	0		0.78125	0.18132	0.11814	0.14973	0.044675		0.78125	0.18693	0.27132	0.229125	0.0596727		0.9375	0.03489	0.03552	0.035205	0.000445477
3.125	0.225	0.2225	0.22375	0.00176777		1.5625	0.10134	0.18138	0.14136	0.0565968		1.5625	0.25911	0.28248	0.270795	0.0165251		1.875	0.05373	0.04947	0.0516	0.00301227
6.25	0.365	0.355	0.36	0.00707107		3.125	0.20082	0.21069	0.205755	0.00697914		3.125	0.29868	0.2214	0.26004	0.0546452		3.75	0.04191	0.03969	0.0408	0.00156978
12.5	0.4825	0.4425	0.4625	0.0282843		6.25	0.39387	0.45717	0.42552	0.0447599		6.25	0.38784	0.38436	0.3861	0.00246073		7.5	0.06162	0.06402	0.06282	0.00169706
25	0.645	0.61	0.6275	0.0247487		12.5	0.51693	0.5529	0.534915	0.0254346		12.5	0.39792	0.40917	0.403545	0.00795495		15	0.07893	0.07953	0.07923	0.000424264
50	0.6875	0.625	0.65625	0.0441942		25	0.38946	0.54693	0.468195	0.111348								30	0.11181	0.10548	0.108645	0.00447599
Figure 5B
	Fixed H3
[SAM]	Rate Kme
(µM)	pmol/min
	A	B	X	SD
3.125	0.22	0.2075	0.21375	0.00883883
6.25	0.25	0.22	0.235	0.0212132
12.5	0.2825	0.255	0.26875	0.0194454
25	0.295	0.27	0.2825	0.0176777
50	0.425	0.4075	0.41625	0.0123744
100	0.6325	0.565	0.59875	0.0477297
200	0.7075	0.645	0.67625	0.0441942

## Sheet: Figure 6
Figure 6 A
		Nucleosome core particles							histone octamers
		Kme pmol/min							Kme pmol/min
[NCP] (uM)	A	B	C	D	X	SD		Octamers	A	B	X	SD
0.0625	0.00936	0.01215	0.00507	0.01023	0.0092025	0.00299143		0.0625		0.01191	0.01191
0.125	0.0111	0.01356	0.0123	0.01176	0.01218	0.00104269		0.125	0.01248	0.01185	0.012165	0.000445477
0.25	0.0213	0.02106	0.0117	0.0708	0.031215	0.0267659		0.5	0.14796	0.21975	0.183855	0.0507632
0.5	0.13398	0.14475	0.18453	0.14736	0.152655	0.022025		1	1.00146	0.86907	0.935265	0.0936139
1	0.29337	0.32811	0.95859	1.01265	0.64818	0.390524		2	1.45029	1.11213	1.28121	0.239115
2	0.94284	1.01781	0.99528	1.65345	1.15235	0.335543		4	3.28353	2.75493	3.01923	0.373777
4	3.05097	3.14772	3.34731	3.17697	3.18074	0.12341
Figure 6 B		Total methyl groups transferred to Ub-NCP
		CH3 pmol/min
[Ub-NCP] (uM)		A	B	X	SD
0.046875		0.00972	0.0108	0.01026	0.000763675
0.09375		0.0129	0.01794	0.01542	0.00356382
0.1875		0.02253	0.02379	0.02316	0.000890955
0.375		0.02262	0.01944	0.02103	0.0022486
0.75		0.07512	0.0531	0.06411	0.0155705
1.5		0.16236	0.16758	0.16497	0.0036911
3		0.54528	0.60813	0.576705	0.0444417
Figure 6 C			Kme and Kme2 on Ub-NCP
		Kme pmol/min				Kme2 pmol/min
						B
[Ub-NCP] (uM)		A	B	X	SD	Kme2	Kme2	X	SD
0.046875		0.00972	0.0108	0.01026	0.000763675	0	0	0	0
0.09375		0.0129	0.01794	0.01542	0.00356382	0	0	0	0
0.1875		0.02253	0.02379	0.02316	0.000890955	0	0	0	0
0.375		0.02262	0.01944	0.02103	0.0022486	0	0	0	0
0.75		0.0267	0.02802	0.02736	0.000933381	0.02421	0.01254	0.018375	0.00825194
1.5		0.04374	0.0471	0.04542	0.00237588	0.05931	0.06024	0.059775	0.000657609
3		0.19176	0.22485	0.208305	0.0233982	0.17676	0.19164	0.1842	0.0105217

## Sheet: Figure 7CDE
Figure 7C
H2A (nM)			Average	SD		H2B		Average	SD		H4		Average	SD		H3			Average	SD
Time	1-Kme	2-Kme	(nM)			1-Kme	2-Kme	(nM)			1-Kme	2-Kme	(nM)			Time	1-Kme	2-Kme	(nM)
1	401.53	329.51	365.52	50.9258		240.16	218.52	229.34	15.3018		48.43	43.59	46.01	3.4224		1	183.94	175.43	179.685	6.01748
6	414.71	345.87	380.29	48.6772		287.31	258.31	272.81	20.5061		86.85	74.93	80.89	8.42871		6	185.83	177.26	181.545	6.05991
24	465.23	409.33	437.28	39.5273		122.28	107.58	114.93	10.3945		55.99	48.07	52.03	5.60029		24	199.71	187.94	193.825	8.32265
	histone
	Octamers		Average	SD			sum histones		Average	SD
Time	1-Kme	2-Kme	(nM)				1-Kme	2-Kme	(nM)
1	762.48	726.2	744.34	25.6538		1	874.06	767.05	820.555	75.6675
6	1183.02	1159.8	1171.41	16.419		6	974.7	856.37	915.535	83.6719
24	974.41	930.86	952.635	30.7945		24	843.21	752.92	798.065	63.8447
Figure 7D					Average	SD				Average	SD
			1-Kme3	2-Kme3	(mM)			1-Rme	2-Rme	(mM)
Histone H2B + SAM+ Enzyme			0.01925	0.02497	0.02211	0.00404465		0	0	0	0
Histone H2B + Enzyme			0	0	0	0		0	0	0	0
Histone H3 + SAM+ Enzyme			0.29834	0.28752	0.29293	0.0076509		0.19157	0.15698	0.174275	0.0244588
Histone H3 + Enzyme			0	0	0	0		0	0	0	0
Octamer 8H + SAM+ Enzyme			0.01863	0.01816	0.018395	0.00033234		0.119	0.12	0.1195	0.000707107
Octamer 8H + Enzyme			0	0	0	0		0	0	0	0
					Average	SD
Figure 7E			1-Kme2	2-Kme2	(mM)
Histone H2B + SAM+ Enzyme			0.49254	0.58585	0.539195	0.0659801
Histone H2B + Enzyme			0	0	0	0
Histone H3 + SAM+ Enzyme			3.07757	2.083	2.58028	0.703267
Histone H3 + Enzyme			0	0	0	0
Octamer 8H + SAM+ Enzyme			1.12007	1.04093	1.0805	0.0559604
Octamer 8H + Enzyme			0	0	0	0

## Sheet: Table 1
	SAM								H3
	Ksa	Kma	Vmax	kcat	kcat/Km				Kmb	Vmax	kcat	kcat/Km
	uM	uM	pmol/min	s-1	M-1s-1				uM	pmol/min	s-1	M-1s-1
	27.6056	15.4343	0.659022	0.00732247	474.428				1.34869	0.454545	0.00505051	3744.75
	48.1078	11.3175	0.545108	0.00605675	535.166				1.58059	0.434783	0.00483092	3056.4
	8.58205	9.20962	0.403047	0.0044783	486.263				1.14348	0.526316	0.00584795	5114.16
Mean	37.8567	11.9871	0.535726	0.00595251	498.619			Mean	1.35759	0.471881	0.00524313	3971.77
SD	19.7675	3.1659	0.128245	0.00142495	32.1988			SD	0.218691	0.0481662	0.00053518	1047.5
CV%	52.2166	26.4108	23.9386	23.9386	6.45759			CV%	16.1088	10.2073	10.2073	26.3736
	SAH
	Kiq
Data set	Ki
1	14.3404
2	9.94385
Mean	12.1421
SD	3.10884
CV%	25.6037

## Sheet: Table 2
Table 2
	H3 fixed SAM					H2A fixed SAM						H2B fixed SAM						H4 fixed SAM
	Kmapp	Vmax app	kcat app	kcat/Km app			Kmapp	Vmax app	kcat app	kcat/Km app			Kmapp	Vmax app	kcat app	kcat/Km app			Kmapp	Vmax app	kcat app	kcat/Km app
	uM	pmol/min	s-1	M-1s-1			uM	pmol/min	s-1	M-1s-1			uM	pmol/min	s-1	M-1s-1			uM	pmol/min	s-1	M-1s-1
A	4.0894	0.62	0.00688889	1684.57		A	2.1367	0.55	0.00611111	2860.07		A	0.8865	0.4117	0.00457444	5160.12		A	2.7726	0.1024	0.00113778	410.365
B	4.6772	0.685	0.00761111	1627.28		B	1.841	0.4727	0.00525222	2852.92		B	1.247	0.4455	0.00495	3969.53		B	2.8083	0.1002	0.00111333	396.444
X	4.3833	0.6525	0.00725	1655.93		X	1.98885	0.51135	0.00568167	2856.49		X	1.06675	0.4286	0.00476222	4564.82		X	2.79045	0.1013	0.00112556	403.404
SD	0.415637	0.0459619	0.000510688	40.512		SD	0.209091	0.0546594	0.000607326	5.05701		SD	0.254912	0.0239002	0.000265558	841.875		SD	0.0252437	0.00155563	1.72848e-05	9.84367
CV%	9.48229	7.04398	7.04398	2.44649		CV%	10.5132	10.6892	10.6892	0.177035		CV%	23.8961	5.57634	5.57634	18.4427		CV%	0.904647	1.53567	1.53567	2.44015
	SAM fixed H3
	Kmapp	Vmax app	kcat app	kcat/Km app
	uM	pmol/min	s-1	M-1s-1
A	21.3227	0.6648	0.00738667	346.423
B	19.6599	0.7075	0.00786111	399.855
X	20.4913	0.68615	0.00762389	373.139
SD	1.17578	0.0301935	0.000335483	37.7824
CV%	5.73793	4.40042	4.40042	10.1256

## Sheet: Table 3
Nucleosome core particles
	Vmax	K'	n	kcat	kcat/k'
A	5.9283	3.6512	1.4451	0.06587	18040.6
B	5.7987	3.0963	2.0681	0.06443	20808.7
C	5.7067	3.79	2.4284	0.0634078	16730.3
D	6.0769	3.891	2.308	0.0675211	17353.2
X	5.87765	3.60712	2.0624	0.0653072	18233.2
SD	0.160959	0.354454	0.437937	0.00178843	1798.48
CV%	2.73849	9.8265	21.2344	2.73849	9.86375
Histone octamers
	Vmax	K'	n	kcat	kcat/k'
A	4.037	2.618	1.743	0.0448556	17133.5
B	4.8299	2.756	1.7532	0.0536656	19472.3
X	4.43345	2.687	1.7481	0.0492606	18302.9
SD	0.560665	0.0975807	0.00721249	0.00622961	1653.74
CV%	12.6462	3.63159	0.41259	12.6462	9.03541
Ub-Nucleosome core particles
	Vmax	K'	n	kcat	kcat/k'
A	1.3473	3.2577	2.431	0.01497	4595.27
B	1.005	2.785	2.4046	0.0111667	4009.58
X	1.17615	3.02135	2.4178	0.0130683	4302.42
SD	0.242043	0.334249	0.0186676	0.00268936	414.146
CV%	20.5792	11.0629	0.772091	20.5792	9.62589

## Sheet: Supplemtal Table S2
Substrate B (H3) Product inhibitor Q (SAH)									Substrate A (SAM) Product inhibitor Q (SAH)
	slope			Intercept									Intercept	Kiq SAH
	Ki-slopeQ/B SAH/H3			Ki-intercept Q/B SAH/H3									Ki-intercept Q/A SAH/SAM
Data set	Ki			Data set	Ki								Data set	Ki
1	155.291			1	16.4377								1	14.3404
2	15.1212			2	85.4069								2	9.94385
Mean	85.206				50.9223								Mean	12.1421
SD	99.115				48.7686								SD	3.10884
CV%	116.324				95.7706								CV%	25.6037
Substrate B (H3) Product inhibitor P (Histone H3K4me MLA)									Substrate A (SAM) Product inhibitor P (Histone H3K4me MLA)
	slope				Intercept				slope				Intercept
	Ki-slope P/B H3Kme MLA/H3				Ki-intercept P/B H3Kme MLA/H3				Ki-slope P/A H3Kme MLA/SAM				Ki-intercept P/A H3Kme MLA/SAM
DataSet	Ki				Ki				Ki slope P/A MLA/SAM				Ki int
1	327.955				235.082				1	574.989			1300.38
2	733.919				99.3673				2	281.398			2573.6
Mean	530.937				167.225				Mean	428.193			1936.99
SD	287.06				95.9651				SD	207.601			900.302
CV%	54.0667				57.3868				CV%	48.4829			46.4794

## Sheet: Supplemental Fig 1
	Time (mins)	Rate (pmol/min)
		Low Conc		Mean	SD		High conc		Mean	SD
	5	0.06	0.059	0.0595	0.000707107		0.267	0.257	0.262	0.00707107
	10	0.183	0.175	0.179	0.00565685		0.332	0.333	0.3325	0.000707107
	20	0.185	0.177	0.181	0.00565685		0.374	0.379	0.3765	0.00353553
	30	0.199	0.187	0.193	0.00848528		0.522	0.528	0.525	0.00424264
	40	0.232	0.221	0.2265	0.00777817		0.554	0.543	0.5485	0.00777817
	60	0.301	0.294	0.2975	0.00494975		0.64	0.644	0.642	0.00282843
	120	0.429	0.39	0.4095	0.0275772		0.804	0.803	0.8035	0.000707107
	240	0.423	0.388	0.4055	0.0247487		0.774	0.83	0.802	0.039598
	360	0.413	0.379	0.396	0.0240416		0.803	0.825	0.814	0.0155563

[truncated: 8 more sheets: Supplemental Fig 2, Supplemental Fig 3, Supplemental Fig 4, Supplemental Figure 5, Supplemtal Figure 6, Supplemental Fig 7, Supplemental Fig 8, Supplemntal Figure 9]
